# Supplementary material for: GBDT_KgluSite: An improved computational prediction model for lysine glutarylation sites based on feature fusion and GBDT classifier
Source: BMC Genomics. 2023 Dec 11;24:765. doi: 10.1186/s12864-023-09834-z (PMC10712101; doi:10.1186/s12864-023-09834-z)
Supplement: Supplementary file 1 — Additional file 1: Table S1. Performance of different feature representation. [file 12864_2023_9834_MOESM1_ESM.xlsx]

## Sheet: S1
Table S1 Performance of different feature representation
Feature	Acc(%)	Sen(%)	Pre(%)	F1(%)	MCC	AUC(%)
BE	56.78	54.7	58.24	56.41	13.66	56.98
EAAC	61.86	61.88	62.92	62.4	23.72	68.48
CKSAAP	60.45	61.33	61.33	61.33	20.86	63.68
BLOSUM62	57.34	59.67	58.06	59.86	14.6	57.73
Structure	53.39	53.04	54.55	53.78	7.79	55.93
PSSM	53.67	56.91	54.5	55.68	7.21	56.36
CTDC	58.76	62.43	59.16	60.75	17.39	61.45
ALL	90.11	95.06	85.08	89.79	80.73	96.75
