# Supplementary material for: GBDT_KgluSite: An improved computational prediction model for lysine glutarylation sites based on feature fusion and GBDT classifier
Source: BMC Genomics. 2023 Dec 11;24:765. doi: 10.1186/s12864-023-09834-z (PMC10712101; doi:10.1186/s12864-023-09834-z)
Supplement: Supplementary file 2 — Additional file 2: Table S2. Performance of elastic net with different alpha values. [file 12864_2023_9834_MOESM2_ESM.xlsx]

## Sheet: S3
Table S2 Performance of Elastic Net with Different Alpha Values
Alpha	Acc(%)	Sen(%)	Pre(%)	F1(%)	MCC	AUC(%)	features
0.005	59.6	62.43	60.11	61.25	19.11	59.54	3
0.001	74.29	76.8	73.94	75.34	48.55	79.42	687
0.0005	78.53	82.87	76.92	79.79	57.14	86.1	943
0.0001	85.03	86.47	84.41	85.56	70.05	92.93	1486
5e-05	86.44	90.06	84.46	87.17	72.99	94.33	1617
1e-05	85.31	88.95	83.42	86.1	70.72	92.26	1759
5e-06	85.03	88.4	83.77	86.02	70.68	92.12	1783
1e-06	83.62	89.5	80.6	84.82	67.57	92.31	2102
5e-07	84.46	89.5	81.82	85.49	69.16	93.01	2376
1e-07	90.11	95.06	85.08	89.79	80.73	96.75	2656
1e-08	86.44	92.82	82.76	87.5	73.36	94.85	2737
