# Supplementary material for: GBDT_KgluSite: An improved computational prediction model for lysine glutarylation sites based on feature fusion and GBDT classifier
Source: BMC Genomics. 2023 Dec 11;24:765. doi: 10.1186/s12864-023-09834-z (PMC10712101; doi:10.1186/s12864-023-09834-z)
Supplement: Supplementary file 3 — Additional file 3: Table S3. Comparison of AUC values with different feature selection algorithms. [file 12864_2023_9834_MOESM3_ESM.xlsx]

## Sheet: S3
Table S3 Comparison of AUC values with different feature selection algorithms
Feature Selection	Acc(%)	Sen(%)	Pre(%)	F1(%)	MCC	AUC(%)
Lasso	86.72	90.06	84.9	87.4	73.54	95.01
Ridge	85.23	91.71	79.81	85.35	68.48	93.09
Extra tree	84.46	90.61	81.19	85.64	69.32	93.47
Random Forest	85.31	92.82	81.16	86.6	71.29	93.92
RFE	86.72	91.16	84.18	87.53	73.65	95.09
Elastic Net	90.11	95.06	85.08	89.79	80.73	96.75
