# Supplementary material for: GBDT_KgluSite: An improved computational prediction model for lysine glutarylation sites based on feature fusion and GBDT classifier
Source: BMC Genomics. 2023 Dec 11;24:765. doi: 10.1186/s12864-023-09834-z (PMC10712101; doi:10.1186/s12864-023-09834-z)
Supplement: Supplementary file 4 — Additional file 4: Table S4. The performance of different classifiers on the independent test data. [file 12864_2023_9834_MOESM4_ESM.xlsx]

## Sheet: S4
Table S4 The performance of different classifiers on the independent test data
	Acc(%)	Sen(%)	Pre(%)	F1(%)	MCC	AUC(%)
SVM	58.475	59.77	57.459	58.592	16.994	63.012
KNN	71.469	68.182	82.873	74.813	43.709	80.045
Random Forest	66.667	68.862	63.536	66.092	33.523	74.137
Adaboost	79.379	79.67	80.11	79.89	58.732	90.876
Xgboost	76.271	78.363	74.033	76.136	52.663	84.361
CNN	59.04	58.571	67.956	62.916	17.977	60.438
LSMT	57.345	57.212	65.746	61.183	14.522	60.093
GBDT	90.113	95.062	85.083	89.796	80.728	96.749
