# Supplementary material for: GBDT_KgluSite: An improved computational prediction model for lysine glutarylation sites based on feature fusion and GBDT classifier
Source: BMC Genomics. 2023 Dec 11;24:765. doi: 10.1186/s12864-023-09834-z (PMC10712101; doi:10.1186/s12864-023-09834-z)
Supplement: Supplementary file 5 — Additional file 5: Table S5. The details of dataset (negative). [file 12864_2023_9834_MOESM5_ESM.csv]

Table S5 the details of dataset(negative)
Uniprot ID	Position	peptide
P05202	52	VEMGPPDPILGVTEAFKRDTNSKKMNLGVGAYR
P05202	58	DPILGVTEAFKRDTNSKKMNLGVGAYRDDNGKP
P05202	94	PSVRKAEAQIAAKNLDKEYLPIGGLAEFCKASA
P05202	107	NLDKEYLPIGGLAEFCKASAELALGENNEVLKS
P05202	150	GTGALRVGASFLQRFFKFSRDVFLPKPSWGNHT
P05202	159	SFLQRFFKFSRDVFLPKPSWGNHTPIFRDAGMQ
P05202	185	FRDAGMQLQGYRYYDPKTCGFDFSGALEDISKI
P05202	200	PKTCGFDFSGALEDISKIPEQSVLLLHACAHNP
P05202	235	VDPRPEQWKEIASVVKKKNLFAFFDMAYQGFAS
P05202	236	DPRPEQWKEIASVVKKKNLFAFFDMAYQGFASG
P05202	256	AFFDMAYQGFASGDGDKDAWAVRHFIEQGINVC
P05202	279	HFIEQGINVCLCQSYAKNMGLYGERVGAFTVVC
P05202	345	TILTSPDLRKQWLQEVKGMADRIISMRTQLVSN
P05202	364	ADRIISMRTQLVSNLKKEGSSHNWQHITDQIGM
P05202	387	WQHITDQIGMFCFTGLKPEQVERLTKEFSVYMT
P05202	430	TSGNVGYLAHAIHQVTKXXXXXXXXXXXXXXXX
P00329	6	XXXXXXXXXXXMSTAGKVIKCKAAVLWELHKPF
P00329	9	XXXXXXXXMSTAGKVIKCKAAVLWELHKPFTIE
P00329	11	XXXXXXMSTAGKVIKCKAAVLWELHKPFTIEDI
P00329	20	AGKVIKCKAAVLWELHKPFTIEDIEVAPPKAHE
P00329	33	ELHKPFTIEDIEVAPPKAHEVRIKMVATGVCRS
P00329	85	EGAGIVESVGEGVTCVKPGDKVIPLFSPQCGEC
P00329	89	IVESVGEGVTCVKPGDKVIPLFSPQCGECRICK
P00329	105	KVIPLFSPQCGECRICKHPESNFCSRSDLLMPR
P00329	134	LMPRGTLREGTSRFSCKGKQIHNFISTSTFSQY
P00329	136	PRGTLREGTSRFSCKGKQIHNFISTSTFSQYTV
P00329	160	TSTFSQYTVVDDIAVAKIDGASPLDKVCLIGCG
P00329	169	VDDIAVAKIDGASPLDKVCLIGCGFSTGYGSAV
P00329	186	VCLIGCGFSTGYGSAVKVAKVTPGSTCAVFGLG
P00329	189	IGCGFSTGYGSAVKVAKVTPGSTCAVFGLGGVG
P00329	213	AVFGLGGVGLSVIIGCKAAGAARIIAVDINKDK
P00329	227	GCKAAGAARIIAVDINKDKFAKAKELGATECIN
P00329	229	KAAGAARIIAVDINKDKFAKAKELGATECINPQ
P00329	232	GAARIIAVDINKDKFAKAKELGATECINPQDYS
P00329	234	ARIIAVDINKDKFAKAKELGATECINPQDYSKP
P00329	249	AKELGATECINPQDYSKPIQEVLQEMTDGGVDF
P00329	316	QNLSMNPMLLLLGRTWKGAIFGGFKSKDSVPKL
P00329	324	LLLLGRTWKGAIFGGFKSKDSVPKLVADFMAKK
P00329	326	LLGRTWKGAIFGGFKSKDSVPKLVADFMAKKFP
P00329	331	WKGAIFGGFKSKDSVPKLVADFMAKKFPLDPLI
P00329	340	KSKDSVPKLVADFMAKKFPLDPLITHVLPFEKI
P00329	355	KKFPLDPLITHVLPFEKINEAFDLLRSGKSIRT
P00329	367	LPFEKINEAFDLLRSGKSIRTVLTFXXXXXXXX
P16460	4	XXXXXXXXXXXXXMSSKGSVVLAYSGGLDTSCI
P16460	25	LAYSGGLDTSCILVWLKEQGYDVIAYLANIGQK
P16460	41	KEQGYDVIAYLANIGQKEDFEEARKKALKLGAK
P16460	49	AYLANIGQKEDFEEARKKALKLGAKKVFIEDVS
P16460	50	YLANIGQKEDFEEARKKALKLGAKKVFIEDVSK
P16460	53	NIGQKEDFEEARKKALKLGAKKVFIEDVSKEFV
P16460	57	KEDFEEARKKALKLGAKKVFIEDVSKEFVEEFI
P16460	66	KALKLGAKKVFIEDVSKEFVEEFIWPAVQSSAL
P16460	140	DQVRFELTCYSLAPQIKVIAPWRMPEFYNRFKG
P16460	155	IKVIAPWRMPEFYNRFKGRNDLMEYAKQHGIPI
P16460	165	EFYNRFKGRNDLMEYAKQHGIPIPVTPKSPWSM
P16460	176	LMEYAKQHGIPIPVTPKSPWSMDENLMHISYEA
P16460	199	ENLMHISYEAGILENPKNQAPPGLYTKTQDPAK
P16460	209	GILENPKNQAPPGLYTKTQDPAKAPNSPDVLEI
P16460	215	KNQAPPGLYTKTQDPAKAPNSPDVLEIEFKKGV
P16460	228	DPAKAPNSPDVLEIEFKKGVPVKVTNIKDGTTR
P16460	229	PAKAPNSPDVLEIEFKKGVPVKVTNIKDGTTRT
P16460	234	NSPDVLEIEFKKGVPVKVTNIKDGTTRTTSLEL
P16460	260	RTTSLELFMYLNEVAGKHGVGRIDIVENRFIGM
P16460	277	HGVGRIDIVENRFIGMKSRGIYETPAGTILYHA
P16460	308	HAHLDIEAFTMDREVRKIKQGLGLKFAELVYTG
P16460	310	HLDIEAFTMDREVRKIKQGLGLKFAELVYTGFW
P16460	316	FTMDREVRKIKQGLGLKFAELVYTGFWHSPECE
P16460	340	GFWHSPECEFVRHCIQKSQERVEGKVQVSVFKG
P16460	348	EFVRHCIQKSQERVEGKVQVSVFKGQVYILGRE
P16460	355	QKSQERVEGKVQVSVFKGQVYILGRESPLSLYN
P16460	400	EPIDATGFININSLRLKEYHRLQSKVTAKXXXX
P16460	408	ININSLRLKEYHRLQSKVTAKXXXXXXXXXXXX
P16460	412	SLRLKEYHRLQSKVTAKXXXXXXXXXXXXXXXX
P00015	8	XXXXXXXXXMGDAEAGKKIFVQKCAQCHTVEKG
P00015	9	XXXXXXXXMGDAEAGKKIFVQKCAQCHTVEKGG
P00015	14	XXXMGDAEAGKKIFVQKCAQCHTVEKGGKHKTG
P00015	23	GKKIFVQKCAQCHTVEKGGKHKTGPNLWGLFGR
P00015	26	IFVQKCAQCHTVEKGGKHKTGPNLWGLFGRKTG
P00015	28	VQKCAQCHTVEKGGKHKTGPNLWGLFGRKTGQA
P00015	40	GGKHKTGPNLWGLFGRKTGQAPGFSYTDANKNK
P00015	54	GRKTGQAPGFSYTDANKNKGVIWSEETLMEYLE
P00015	56	KTGQAPGFSYTDANKNKGVIWSEETLMEYLENP
P00015	73	GVIWSEETLMEYLENPKKYIPGTKMIFAGIKKK
P00015	74	VIWSEETLMEYLENPKKYIPGTKMIFAGIKKKS
P00015	80	TLMEYLENPKKYIPGTKMIFAGIKKKSEREDLI
P00015	88	PKKYIPGTKMIFAGIKKKSEREDLIKYLKQATS
P00015	89	KKYIPGTKMIFAGIKKKSEREDLIKYLKQATSS
P00015	97	MIFAGIKKKSEREDLIKYLKQATSSXXXXXXXX
P00015	100	AGIKKKSEREDLIKYLKQATSSXXXXXXXXXXX
P26443	68	HYSEAAADREDDPNFFKMVEGFFDRGASIVEDK
P26443	98	EDKLVEDLKTRESEEQKRNRVRGILRIIKPCNH
P26443	110	SEEQKRNRVRGILRIIKPCNHVLSLSFPIRRDD
P26443	147	VIEGYRAQHSQHRTPCKGGIRYSTDVSVDEVKA
P26443	162	CKGGIRYSTDVSVDEVKALASLMTYKCAVVDVP
P26443	171	DVSVDEVKALASLMTYKCAVVDVPFGGAKAGVK
P26443	183	LMTYKCAVVDVPFGGAKAGVKINPKNYTDNELE
P26443	187	KCAVVDVPFGGAKAGVKINPKNYTDNELEKITR
P26443	191	VDVPFGGAKAGVKINPKNYTDNELEKITRRFTM
P26443	200	AGVKINPKNYTDNELEKITRRFTMELAKKGFIG
P26443	211	DNELEKITRRFTMELAKKGFIGPGIDVPAPDMS
P26443	212	NELEKITRRFTMELAKKGFIGPGIDVPAPDMST
P26443	258	STIGHYDINAHACVTGKPISQGGIHGRISATGR
P26443	302	EASYMSILGMTPGFGDKTFVVQGFGNVGLHSMR
P26443	326	GNVGLHSMRYLHRFGAKCVGVGESDGSIWNPDG
P26443	346	VGESDGSIWNPDGIDPKELEDFKLQHGSILGFP
P26443	352	SIWNPDGIDPKELEDFKLQHGSILGFPKAKVYE
P26443	365	EDFKLQHGSILGFPKAKVYEGSILEADCDILIP
P26443	386	SILEADCDILIPAASEKQLTKSNAPRVKAKIIA
P26443	397	PAASEKQLTKSNAPRVKAKIIAEGANGPTTPEA
P26443	415	KIIAEGANGPTTPEADKIFLERNIMVIPDLYLN
P26443	444	LYLNAGGVTVSYFEWLKNLNHVSYGRLTFKYER
P26443	457	EWLKNLNHVSYGRLTFKYERDSNYHLLMSVQES
P26443	477	DSNYHLLMSVQESLERKFGKHGGTIPVVPTAEF
P26443	548	LDLRTAAYVNAIEKVFKVYNEAGVTFTXXXXXX
P13745	4	XXXXXXXXXXXXXMAGKPVLHYFNARGRMECIR
P13745	33	ECIRWLLAAAGVEFEEKFIQSPEDLEKLKKDGN
P13745	43	GVEFEEKFIQSPEDLEKLKKDGNLMFDQVPMVE
P13745	45	EFEEKFIQSPEDLEKLKKDGNLMFDQVPMVEID
P13745	46	FEEKFIQSPEDLEKLKKDGNLMFDQVPMVEIDG
P13745	64	GNLMFDQVPMVEIDGMKLAQTRAILNYIATKYD
P13745	78	GMKLAQTRAILNYIATKYDLYGKDMKERALIDM
P13745	84	TRAILNYIATKYDLYGKDMKERALIDMYSEGIL
P13745	87	ILNYIATKYDLYGKDMKERALIDMYSEGILDLT
P13745	120	EMIGQLVLCPPDQREAKTALAKDRTKNRYLPAF
P13745	125	LVLCPPDQREAKTALAKDRTKNRYLPAFEKVLK
P13745	129	PPDQREAKTALAKDRTKNRYLPAFEKVLKSHGQ
P13745	138	ALAKDRTKNRYLPAFEKVLKSHGQDYLVGNRLT
P13745	141	KDRTKNRYLPAFEKVLKSHGQDYLVGNRLTRVD
P13745	182	YVEEFDASLLTPFPLLKAFKSRISSLPNVKKFL
P13745	185	EFDASLLTPFPLLKAFKSRISSLPNVKKFLQPG
P13745	195	PLLKAFKSRISSLPNVKKFLQPGSQRKPPMDAK
P13745	205	SSLPNVKKFLQPGSQRKPPMDAKQIQEARKAFK
P13745	211	KKFLQPGSQRKPPMDAKQIQEARKAFKIQXXXX
P13745	218	SQRKPPMDAKQIQEARKAFKIQXXXXXXXXXXX
P13745	221	KPPMDAKQIQEARKAFKIQXXXXXXXXXXXXXX
P10649	31	HPIRMLLEYTDSSYDEKRYTMGDAPDFDRSQWL
P10649	50	TMGDAPDFDRSQWLNEKFKLGLDFPNLPYLIDG
P10649	52	GDAPDFDRSQWLNEKFKLGLDFPNLPYLIDGSH
P10649	69	LGLDFPNLPYLIDGSHKITQSNAILRYLARKHH
P10649	83	SHKITQSNAILRYLARKHHLDGETEEERIRADI
P10649	122	DTRMQLIMLCYNPDFEKQKPEFLKTIPEKMKLY
P10649	124	RMQLIMLCYNPDFEKQKPEFLKTIPEKMKLYSE
P10649	129	MLCYNPDFEKQKPEFLKTIPEKMKLYSEFLGKR
P10649	134	PDFEKQKPEFLKTIPEKMKLYSEFLGKRPWFAG
P10649	136	FEKQKPEFLKTIPEKMKLYSEFLGKRPWFAGDK
P10649	152	KLYSEFLGKRPWFAGDKVTYVDFLAYDILDQYR
P10649	173	DFLAYDILDQYRMFEPKCLDAFPNLRDFLARFE
P10649	192	DAFPNLRDFLARFEGLKKISAYMKSSRYIATPI
P10649	193	AFPNLRDFLARFEGLKKISAYMKSSRYIATPIF
P10649	199	DFLARFEGLKKISAYMKSSRYIATPIFSKMAHW
P10649	211	SAYMKSSRYIATPIFSKMAHWSNKXXXXXXXXX
P10649	218	RYIATPIFSKMAHWSNKXXXXXXXXXXXXXXXX
P10853	12	XXXXXMPEPAKSAPAPKKGSKKAVTKAQKKDGK
P10853	13	XXXXMPEPAKSAPAPKKGSKKAVTKAQKKDGKK
P10853	16	XMPEPAKSAPAPKKGSKKAVTKAQKKDGKKRKR
P10853	17	MPEPAKSAPAPKKGSKKAVTKAQKKDGKKRKRS
P10853	21	AKSAPAPKKGSKKAVTKAQKKDGKKRKRSRKES
P10853	24	APAPKKGSKKAVTKAQKKDGKKRKRSRKESYSV
P10853	25	PAPKKGSKKAVTKAQKKDGKKRKRSRKESYSVY
P10853	28	KKGSKKAVTKAQKKDGKKRKRSRKESYSVYVYK
P10853	29	KGSKKAVTKAQKKDGKKRKRSRKESYSVYVYKV
P10853	31	SKKAVTKAQKKDGKKRKRSRKESYSVYVYKVLK
P10853	35	VTKAQKKDGKKRKRSRKESYSVYVYKVLKQVHP
P10853	44	KKRKRSRKESYSVYVYKVLKQVHPDTGISSKAM
P10853	47	KRSRKESYSVYVYKVLKQVHPDTGISSKAMGIM
P10853	58	VYKVLKQVHPDTGISSKAMGIMNSFVNDIFERI
P10853	86	IFERIASEASRLAHYNKRSTITSREIQTAVRLL
P10853	109	REIQTAVRLLLPGELAKHAVSEGTKAVTKYTSS
P10853	126	HAVSEGTKAVTKYTSSKXXXXXXXXXXXXXXXX
P01942	8	XXXXXXXXXMVLSGEDKSNIKAAWGKIGGHGAE
P01942	17	MVLSGEDKSNIKAAWGKIGGHGAEYGAEALERM
P01942	41	YGAEALERMFASFPTTKTYFPHFDVSHGSAQVK
P01942	57	KTYFPHFDVSHGSAQVKGHGKKVADALASAAGH
P01942	61	PHFDVSHGSAQVKGHGKKVADALASAAGHLDDL
P01942	62	HFDVSHGSAQVKGHGKKVADALASAAGHLDDLP
P01942	91	DDLPGALSALSDLHAHKLRVDPVNFKLLSHCLL
P01942	100	LSDLHAHKLRVDPVNFKLLSHCLLVTLASHHPA
P01942	128	SHHPADFTPAVHASLDKFLASVSTVLTSKYRXX
P01942	140	ASLDKFLASVSTVLTSKYRXXXXXXXXXXXXXX
P11725	16	XMLSNLRILLNNAALRKGHTSVVRHFWCGKPVQ
P11725	29	ALRKGHTSVVRHFWCGKPVQSQVQLKGRDLLTL
P11725	38	VRHFWCGKPVQSQVQLKGRDLLTLKNFTGEEIQ
P11725	46	PVQSQVQLKGRDLLTLKNFTGEEIQYMLWLSAD
P11725	64	FTGEEIQYMLWLSADLKFRIKQKGEYLPLLQGK
P11725	68	EIQYMLWLSADLKFRIKQKGEYLPLLQGKSLGM
P11725	80	KFRIKQKGEYLPLLQGKSLGMIFEKRSTRTRLS
P11725	153	AVLARVYKQSDLDTLAKEASIPIVNGLSDLYHP
P11725	187	QILADYLTLQEHYGSLKGLTLSWIGDGNNILHS
P11725	210	IGDGNNILHSIMMSAAKFGMHLQAATPKGYEPD
P11725	243	PNIVKLAEQYAKENGTKLSMTNDPLEAARGGNV
P11725	275	VLITDTWISMGQEDEKKKRLQAFQGYQVTMKTA
P11725	276	LITDTWISMGQEDEKKKRLQAFQGYQVTMKTAK
P11725	331	VFYSPRSLVFPEAENRKWTIMAVMVSLLTDYSP
P11725	351	MAVMVSLLTDYSPVLQKPKFXXXXXXXXXXXXX
P11725	353	VMVSLLTDYSPVLQKPKFXXXXXXXXXXXXXXX
P08228	4	XXXXXXXXXXXXXMAMKAVCVLKGDGPVQGTIH
P08228	10	XXXXXXXMAMKAVCVLKGDGPVQGTIHFEQKAS
P08228	24	VLKGDGPVQGTIHFEQKASGEPVVLSGQITGLT
P08228	70	NTQGCTSAGPHFNPHSKKHGGPADEERHVGDLG
P08228	71	TQGCTSAGPHFNPHSKKHGGPADEERHVGDLGN
P08228	92	ADEERHVGDLGNVTAGKDGVANVSIEDRVISLS
P08228	123	LSGEHSIIGRTMVVHEKQDDLGKGGNEESTKTG
P08228	129	IIGRTMVVHEKQDDLGKGGNEESTKTGNAGSRL
P25688	10	XXXXXXXMAHYHDNYGKNDEVEFVRTGYGKDMV
P25688	27	NDEVEFVRTGYGKDMVKVLHIQRDGKYHSIKEV
P25688	41	MVKVLHIQRDGKYHSIKEVATSVQLTLRSKKDY
P25688	54	HSIKEVATSVQLTLRSKKDYLHGDNSDIIPTDT
P25688	80	DIIPTDTIKNTVHVLAKLRGIRNIETFAMNICE
P25688	118	FNHVTRAHVYVEEVPWKRFEKNGIKHVHAFIHT
P25688	122	TRAHVYVEEVPWKRFEKNGIKHVHAFIHTPTGT
P25688	126	VYVEEVPWKRFEKNGIKHVHAFIHTPTGTHFCE
P25688	158	EVEQMRNGPPVIHSGIKDLKVLKTTQSGFEGFL
P25688	161	QMRNGPPVIHSGIKDLKVLKTTQSGFEGFLKDQ
P25688	164	NGPPVIHSGIKDLKVLKTTQSGFEGFLKDQFTT
P25688	175	DLKVLKTTQSGFEGFLKDQFTTLPEVKDRCFAT
P25688	196	TLPEVKDRCFATQVYCKWRYQRRDVDFEAIWGA
P25688	236	KFAGPYDKGEYSPSVQKTLYDIQVLSLSQLPEI
P25688	271	MEISLPNIHYFNIDMSKMGLINKEEVLLPLDNP
P25688	277	NIHYFNIDMSKMGLINKEEVLLPLDNPYGKITG
P25688	290	LINKEEVLLPLDNPYGKITGTVKRKLPSRLXXX
P25688	296	VLLPLDNPYGKITGTVKRKLPSRLXXXXXXXXX
P25688	298	LPLDNPYGKITGTVKRKLPSRLXXXXXXXXXXX
P30115	4	XXXXXXXXXXXXXMAGKPVLHYFDGRGRMEPIR
P30115	33	EPIRWLLAAAGVEFEEKFLKTRDDLARLRSDGS
P30115	36	RWLLAAAGVEFEEKFLKTRDDLARLRSDGSLMF
P30115	64	GSLMFQQVPMVEIDGMKLVQTKAILNYIASKYN
P30115	69	QQVPMVEIDGMKLVQTKAILNYIASKYNLYGKD
P30115	78	GMKLVQTKAILNYIASKYNLYGKDMKERAIIDM
P30115	87	ILNYIASKYNLYGKDMKERAIIDMYTEGVADLE
P30115	117	DLEIMILYYPHMPPEEKEASLAKIKEQTRNRYF
P30115	123	LYYPHMPPEEKEASLAKIKEQTRNRYFPAFEKV
P30115	125	YPHMPPEEKEASLAKIKEQTRNRYFPAFEKVLK
P30115	138	AKIKEQTRNRYFPAFEKVLKSHGQDYLVGNRLS
P30115	141	KEQTRNRYFPAFEKVLKSHGQDYLVGNRLSRAD
P30115	182	HVEELDPGVVDNFPLLKALRSRVSNLPTVKKFL
P30115	195	PLLKALRSRVSNLPTVKKFLQPGSQRKPFDDAK
P30115	196	LLKALRSRVSNLPTVKKFLQPGSQRKPFDDAKC
P30115	205	SNLPTVKKFLQPGSQRKPFDDAKCVESAKKIFS
P30115	217	GSQRKPFDDAKCVESAKKIFSXXXXXXXXXXXX
P30115	218	SQRKPFDDAKCVESAKKIFSXXXXXXXXXXXXX
Q03265	23	AAAVARALPRRAGLVSKNALGSSFVGARNLHAS
Q03265	45	SFVGARNLHASNTRLQKTGTAEMSSILEERILG
Q03265	103	LRNVQAEEMVEFSSGLKGMSLNLEPDNVGVVVF
Q03265	123	LNLEPDNVGVVVFGNDKLIKEGDVVKRTGAIVD
Q03265	126	EPDNVGVVVFGNDKLIKEGDVVKRTGAIVDVPV
Q03265	132	VVVFGNDKLIKEGDVVKRTGAIVDVPVGEELLG
Q03265	167	VDALGNAIDGKGPIGSKTRRRVGLKAPGIIPRI
Q03265	175	DGKGPIGSKTRRRVGLKAPGIIPRISVREPMQT
Q03265	194	GIIPRISVREPMQTGIKAVDSLVPIGRGQRELI
Q03265	218	IGRGQRELIIGDRQTGKTSIAIDTIINQKRFND
Q03265	230	RQTGKTSIAIDTIINQKRFNDGTDEKKKLYCIY
Q03265	240	DTIINQKRFNDGTDEKKKLYCIYVAIGQKRSTV
Q03265	241	TIINQKRFNDGTDEKKKLYCIYVAIGQKRSTVA
Q03265	252	TDEKKKLYCIYVAIGQKRSTVAQLVKRLTDADA
Q03265	270	STVAQLVKRLTDADAMKYTIVVSATASDAAPLQ
Q03265	305	APYSGCSMGEYFRDNGKHALIIYDDLSKQAVAY
Q03265	316	FRDNGKHALIIYDDLSKQAVAYRQMSLLLRRPP
Q03265	354	PGDVFYLHSRLLERAAKMNDSFGGGSLTALPVI
Q03265	402	ISITDGQIFLETELFYKGIRPAINVGLSVSRVG
Q03265	434	GSAAQTRAMKQVAGTMKLELAQYREVAAFAQFG
Q03265	472	ATQQLLSRGVRLTELLKQGQYSPMAIEEQVAVI
Q03265	503	VIYAGVRGYLDKLEPSKITKFENAFLSHVISQH
Q03265	506	AGVRGYLDKLEPSKITKFENAFLSHVISQHQSL
Q03265	541	NIRSDGKISEQSDAKLKEIVTNFLAGFEPXXXX
P35486	3	XXXXXXXXXXXXXXMRKMLAAVSRVLAGSAQKP
P35486	18	RKMLAAVSRVLAGSAQKPASRVLVASRNFANDA
P35486	39	VLVASRNFANDATFEIKKCDLHRLEEGPPVTTV
P35486	40	LVASRNFANDATFEIKKCDLHRLEEGPPVTTVL
P35486	63	EEGPPVTTVLTREDGLKYYRMMQTVRRMELKAD
P35486	77	GLKYYRMMQTVRRMELKADQLYKQKIIRGFCHL
P35486	85	QTVRRMELKADQLYKQKIIRGFCHLCDGQEACC
P35486	147	VRAILAELTGRRGGCAKGKGGSMHMYAKNFYGG
P35486	149	AILAELTGRRGGCAKGKGGSMHMYAKNFYGGNG
P35486	158	RGGCAKGKGGSMHMYAKNFYGGNGIVGAQVPLG
P35486	182	IVGAQVPLGAGIALACKYNGKDEVCLTLYGDGA
P35486	186	QVPLGAGIALACKYNGKDEVCLTLYGDGAANQG
P35486	215	ANQGQIFEAYNMAALWKLPCIFICENNRYGMGT
P35486	244	GMGTSVERAAASTDYYKRGDFIPGLRVDGMDIL
P35486	267	GLRVDGMDILCVREATKFAAAYCRSGKGPILME
P35486	277	CVREATKFAAAYCRSGKGPILMELQTYRYHGHS
P35486	313	PGVSYRTREEIQEVRSKSDPIMLLKDRMVNSNL
P35486	336	LKDRMVNSNLASVEELKEIDVEVRKEIEDAAQF
P35486	344	NLASVEELKEIDVEVRKEIEDAAQFATADPEPP
P35486	385	YSSDPPFEVRGANQWIKFKSVSXXXXXXXXXXX
P35486	387	SDPPFEVRGANQWIKFKSVSXXXXXXXXXXXXX
P45952	26	RVLRSVSHFECRTQHSKAAHKQEPGLGFSFELT
P45952	30	SVSHFECRTQHSKAAHKQEPGLGFSFELTEQQK
P45952	46	KQEPGLGFSFELTEQQKEFQATARKFAREEIIP
P45952	54	SFELTEQQKEFQATARKFAREEIIPVAPEYDKS
P45952	69	RKFAREEIIPVAPEYDKSGEYPFPLIKRAWELG
P45952	142	NSLGQMPVILAGNDQQKKKYLGRMTEQPMMCAY
P45952	143	SLGQMPVILAGNDQQKKKYLGRMTEQPMMCAYC
P45952	144	LGQMPVILAGNDQQKKKYLGRMTEQPMMCAYCV
P45952	173	AYCVTEPSAGSDVAAIKTKAEKKGDEYVINGQK
P45952	175	CVTEPSAGSDVAAIKTKAEKKGDEYVINGQKMW
P45952	178	EPSAGSDVAAIKTKAEKKGDEYVINGQKMWITN
P45952	189	KTKAEKKGDEYVINGQKMWITNGGKANWYFLLA
P45952	197	DEYVINGQKMWITNGGKANWYFLLARSNPDPKV
P45952	235	FTGFIVEADTPGIHIGKKELNMGQRCSDTRGIA
P45952	236	TGFIVEADTPGIHIGKKELNMGQRCSDTRGIAF
P45952	271	VRVPKENVLIGEGAGFKIAMGAFDRTRPTVAAG
P45952	301	AAGAVGLAQRALDEATKYALDRKTFGKLLVEHQ
P45952	307	LAQRALDEATKYALDRKTFGKLLVEHQGVSFLL
P45952	311	ALDEATKYALDRKTFGKLLVEHQGVSFLLAEMA
P45952	329	LVEHQGVSFLLAEMAMKVELARLSYQRAAWEVD
P45952	358	WEVDSGRRNTYYASIAKAFAGDIANQLATDAVQ
P45952	389	VQIFGGYGFNTEYPVEKLMRDAKIYQIYEGTAQ
P45952	395	YGFNTEYPVEKLMRDAKIYQIYEGTAQIQRLII
P45952	418	GTAQIQRLIIAREHIEKYKNXXXXXXXXXXXXX
P45952	420	AQIQRLIIAREHIEKYKNXXXXXXXXXXXXXXX
P46656	70	GRPLSVSARARSSSEDKITVHFKNRDGETLTTK
P46656	76	SARARSSSEDKITVHFKNRDGETLTTKGKIGDS
P46656	88	TVHFKNRDGETLTTKGKIGDSLLDVVIENNLDI
P46656	130	LACSTCHLIFEDHIYEKLDAITDEENDMLDLAF
P46656	162	FGLTDRSRLGCQVCLTKAMDNMTVRVPEAVADV
P46656	186	RVPEAVADVRQSVDMSKNSXXXXXXXXXXXXXX
P47738	54	CNQIFINNEWHDAVSRKTFPTVNPSTGEVICQV
P47738	80	GEVICQVAEGNKEDVDKAVKAARAAFQLGSPWR
P47738	83	ICQVAEGNKEDVDKAVKAARAAFQLGSPWRRMD
P47738	131	ERDRTYLAALETLDNGKPYVISYLVDLDMVLKC
P47738	146	GKPYVISYLVDLDMVLKCLRYYAGWADKYHGKT
P47738	157	LDMVLKCLRYYAGWADKYHGKTIPIDGDFFSYT
P47738	161	LKCLRYYAGWADKYHGKTIPIDGDFFSYTRHEP
P47738	197	CGQIIPWNFPLLMQAWKLGPALATGNVVVMKVA
P47738	211	AWKLGPALATGNVVVMKVAEQTPLTALYVANLI
P47738	228	VAEQTPLTALYVANLIKEAGFPPGVVNIVPGFG
P47738	259	FGPTAGAAIASHEGVDKVAFTGSTEVGHLIQVA
P47738	282	TEVGHLIQVAAGSSNLKRVTLELGGKSPNIIMS
P47738	291	AAGSSNLKRVTLELGGKSPNIIMSDADMDWAVE
P47738	346	QENVYDEFVERSVARAKSRVVGNPFDSRTEQGP
P47738	371	DSRTEQGPQVDETQFKKILGYIKSGQQEGAKLL
P47738	409	AADRGYFIQPTVFGDVKDGMTIAKEEIFGPVMQ
P47738	416	IQPTVFGDVKDGMTIAKEEIFGPVMQILKFKTI
P47738	428	MTIAKEEIFGPVMQILKFKTIEEVVGRANDSKY
P47738	443	LKFKTIEEVVGRANDSKYGLAAAVFTKDLDKAN
P47738	453	GRANDSKYGLAAAVFTKDLDKANYLSQALQAGT
P47738	457	DSKYGLAAAVFTKDLDKANYLSQALQAGTVWIN
P47738	488	INCYDVFGAQSPFGGYKMSGSGRELGEYGLQAY
P47738	508	SGRELGEYGLQAYTEVKTVTVKVPQKNSXXXXX
P47738	513	GEYGLQAYTEVKTVTVKVPQKNSXXXXXXXXXX
P47738	517	LQAYTEVKTVTVKVPQKNSXXXXXXXXXXXXXX
P51881	10	XXXXXXXMTDAAVSFAKDFLAGGVAAAISKTAV
P51881	23	SFAKDFLAGGVAAAISKTAVAPIERVKLLLQVQ
P51881	33	VAAAISKTAVAPIERVKLLLQVQHASKQITADK
P51881	49	KLLLQVQHASKQITADKQYKGIIDCVVRIPKEQ
P51881	52	LQVQHASKQITADKQYKGIIDCVVRIPKEQGVL
P51881	63	ADKQYKGIIDCVVRIPKEQGVLSFWRGNLANVI
P51881	92	ANVIRYFPTQALNFAFKDKYKQIFLGGVDKRTQ
P51881	94	VIRYFPTQALNFAFKDKYKQIFLGGVDKRTQFW
P51881	96	RYFPTQALNFAFKDKYKQIFLGGVDKRTQFWRY
P51881	105	FAFKDKYKQIFLGGVDKRTQFWRYFAGNLASGG
P51881	155	TRLAADVGKAGAEREFKGLGDCLVKIYKSDGIK
P51881	163	KAGAEREFKGLGDCLVKIYKSDGIKGLYQGFNV
P51881	166	AEREFKGLGDCLVKIYKSDGIKGLYQGFNVSVQ
P51881	171	KGLGDCLVKIYKSDGIKGLYQGFNVSVQGIIIY
P51881	199	GIIIYRAAYFGIYDTAKGMLPDPKNTHIFISWM
P51881	206	AYFGIYDTAKGMLPDPKNTHIFISWMIAQSVTA
P51881	245	YPFDTVRRRMMMQSGRKGTDIMYTGTLDCWRKI
P51881	260	RKGTDIMYTGTLDCWRKIARDEGSKAFFKGAWS
P51881	268	TGTLDCWRKIARDEGSKAFFKGAWSNVLRGMGG
P51881	272	DCWRKIARDEGSKAFFKGAWSNVLRGMGGAFVL
P51881	295	LRGMGGAFVLVLYDEIKKYTXXXXXXXXXXXXX
P51881	296	RGMGGAFVLVLYDEIKKYTXXXXXXXXXXXXXX
P50136	5	XXXXXXXXXXXXMSAAKIWRPSRGLRQAALLLL
P50136	48	SHPSRQQQQQFPSLDDKPQFPGASAEFVDKLEF
P50136	61	LDDKPQFPGASAEFVDKLEFIQPNVISGIPIYR
P50136	101	IINPSEDPHLPQEEVLKFYRSMTLLNTMDRILY
P50136	184	LELFMSQCYGNVNDPGKGRQMPVHYGCKERHFV
P50136	195	VNDPGKGRQMPVHYGCKERHFVTISSPLATQIP
P50136	221	PLATQIPQAVGAAYAAKRANANRIVICYFGEGA
P50136	291	QYRGDGIAARGPGYGIKSIRVDGNDVFAVYNAT
P50136	308	SIRVDGNDVFAVYNATKEARRRAVAENQPFLIE
P50136	353	DDSSAYRSVDEVNYWDKQDHPISRLRQYLLNQG
P50136	377	LRQYLLNQGWWDEEQEKAWRKQSRKKVMEAFEQ
P50136	381	LLNQGWWDEEQEKAWRKQSRKKVMEAFEQAERK
P50136	385	GWWDEEQEKAWRKQSRKKVMEAFEQAERKLKPN
P50136	397	KQSRKKVMEAFEQAERKLKPNPSLLFSDVYQEM
P50136	399	SRKKVMEAFEQAERKLKPNPSLLFSDVYQEMPA
P50136	442	RHLQTYGEHYPLDHFEKXXXXXXXXXXXXXXXX
P52196	46	RVLDASWYSPGTRQARKEYQERHVPGASFFDIE
P52196	136	GHRTVSVLNGGFRNWLKEGHPVTSEPSRPEPAV
P52196	154	GHPVTSEPSRPEPAVFKATLNLSLLKTYEQVLE
P52196	163	RPEPAVFKATLNLSLLKTYEQVLENLQSKRFQL
P52196	219	GHIRGSVNMPFMDFLTKDGFEKSPEELRAIFQD
P52196	236	DGFEKSPEELRAIFQDKKVDLSQPLIATCRKGV
P52196	250	QDKKVDLSQPLIATCRKGVTACHVALAAYLCGK
P52196	266	KGVTACHVALAAYLCGKPDVAVYDGSWSEWFRR
P52196	293	SEWFRRAPPETRVSQGKSGKAXXXXXXXXXXXX
P52196	296	FRRAPPETRVSQGKSGKAXXXXXXXXXXXXXXX
Q61176	4	XXXXXXXXXXXXXMSSKPKSLEIIGAPFSKGQP
Q61176	6	XXXXXXXXXXXMSSKPKSLEIIGAPFSKGQPRG
Q61176	17	MSSKPKSLEIIGAPFSKGQPRGGVEKGPAALRK
Q61176	26	IIGAPFSKGQPRGGVEKGPAALRKAGLLEKLKE
Q61176	33	KGQPRGGVEKGPAALRKAGLLEKLKETEYDVRD
Q61176	39	GVEKGPAALRKAGLLEKLKETEYDVRDHGDLAF
Q61176	68	DLAFVDVPNDSSFQIVKNPRSVGKANEELAGVV
Q61176	75	PNDSSFQIVKNPRSVGKANEELAGVVAEVQKNG
Q61176	89	VGKANEELAGVVAEVQKNGRVSVVLGGDHSLAV
Q61176	150	TTSSGNLHGQPVSFLLKELKGKFPDVPGFSWVT
Q61176	153	SGNLHGQPVSFLLKELKGKFPDVPGFSWVTPCI
Q61176	155	NLHGQPVSFLLKELKGKFPDVPGFSWVTPCISA
Q61176	172	FPDVPGFSWVTPCISAKDIVYIGLRDVDPGEHY
Q61176	191	VYIGLRDVDPGEHYIIKTLGIKYFSMTEVDKLG
Q61176	196	RDVDPGEHYIIKTLGIKYFSMTEVDKLGIGKVM
Q61176	205	IIKTLGIKYFSMTEVDKLGIGKVMEETFSYLLG
Q61176	210	GIKYFSMTEVDKLGIGKVMEETFSYLLGRKKRP
Q61176	223	GIGKVMEETFSYLLGRKKRPIHLSFDVDGLDPA
Q61176	224	IGKVMEETFSYLLGRKKRPIHLSFDVDGLDPAF
Q61176	266	GGLSYREGLYITEEIYKTGLLSGLDIMEVNPTL
Q61176	284	GLLSGLDIMEVNPTLGKTAEEVKSTVNTAVALT
Q61176	290	DIMEVNPTLGKTAEEVKSTVNTAVALTLACFGT
Q61176	313	VALTLACFGTQREGNHKPGTDYLKPPKXXXXXX
Q61176	320	FGTQREGNHKPGTDYLKPPKXXXXXXXXXXXXX
Q61176	323	QREGNHKPGTDYLKPPKXXXXXXXXXXXXXXXX
Q64433	28	LFDRVLVERSAAETVTKGGIMLPEKSQGKVLQA
Q64433	86	KVLLPEYGGTKVVLDDKDYFLFRDSDILGKYVD
Q64433	99	LDDKDYFLFRDSDILGKYVDXXXXXXXXXXXXX
Q64374	5	XXXXXXXXXXXXMSSIKVECVLRENYRCGESPV
Q64374	37	VWEEASQSLLFVDIPSKIICRWDTVSNQVQRVA
Q64374	76	SVALRQLGGYVATIGTKFCALNWENQSVFVLAM
Q64374	97	NWENQSVFVLAMVDEDKKNNRFNDGKVDPAGRY
Q64374	98	WENQSVFVLAMVDEDKKNNRFNDGKVDPAGRYF
Q64374	106	LAMVDEDKKNNRFNDGKVDPAGRYFAGTMAEET
Q64374	144	ERHQGSLYSLFPDHSVKKYFDQVDISNGLDWSL
Q64374	145	RHQGSLYSLFPDHSVKKYFDQVDISNGLDWSLD
Q64374	163	FDQVDISNGLDWSLDHKIFYYIDSLSYTVDAFD
Q64374	195	DYDLQTGQISNRRIVYKMEKDEQIPDGMCIDAE
Q64374	198	LQTGQISNRRIVYKMEKDEQIPDGMCIDAEGKL
Q64374	213	EKDEQIPDGMCIDAEGKLWVACYNGGRVIRLDP
Q64374	233	ACYNGGRVIRLDPETGKRLQTVKLPVDKTTSCC
Q64374	253	TVKLPVDKTTSCCFGGKDYSEMYVTCARDGLNA
Q64374	283	LNAEGLLRQPDAGNIFKITGLGVKGIAPYSYAG
Q64374	290	RQPDAGNIFKITGLGVKGIAPYSYAGXXXXXXX
P97450	22	IFRLSSVLRSAVSVHLKRNIGVTAVAFNKELDP
P97450	34	SVHLKRNIGVTAVAFNKELDPVQKLFVDKIREY
P97450	41	IGVTAVAFNKELDPVQKLFVDKIREYKSKRQAS
P97450	46	VAFNKELDPVQKLFVDKIREYKSKRQASGGPVD
P97450	51	ELDPVQKLFVDKIREYKSKRQASGGPVDIGPEY
P97450	53	DPVQKLFVDKIREYKSKRQASGGPVDIGPEYQQ
P97450	77	VDIGPEYQQDLDRELYKLKQMYGKGEMDTFPTF
P97450	79	IGPEYQQDLDRELYKLKQMYGKGEMDTFPTFKF
P97450	84	QQDLDRELYKLKQMYGKGEMDTFPTFKFDDPKF
P97450	105	TFPTFKFDDPKFEVIDKPQSXXXXXXXXXXXXX
P56382	28	YIRFSQICAKAVRDALKTEFKANAEKTSGSSIK
P56382	32	SQICAKAVRDALKTEFKANAEKTSGSSIKIVKV
P56382	47	FKANAEKTSGSSIKIVKVSKKEXXXXXXXXXXX
P56382	50	NAEKTSGSSIKIVKVSKKEXXXXXXXXXXXXXX
P56382	51	AEKTSGSSIKIVKVSKKEXXXXXXXXXXXXXXX
P09671	25	TGRRLGPVAGAAGSRHKHSLPDLPYDYGALEPH
P09671	53	ALEPHINAQIMQLHHSKHHAAYVNNLNATEEKY
P09671	68	SKHHAAYVNNLNATEEKYHEALAKGDVTTQVAL
P09671	75	VNNLNATEEKYHEALAKGDVTTQVALQPALKFN
P09671	89	LAKGDVTTQVALQPALKFNGGGHINHTIFWTNL
P09671	108	GGGHINHTIFWTNLSPKGGGEPKGELLEAIKRD
P09671	114	HTIFWTNLSPKGGGEPKGELLEAIKRDFGSFEK
P09671	132	ELLEAIKRDFGSFEKFKEKLTAVSVGVQGSGWG
P09671	134	LEAIKRDFGSFEKFKEKLTAVSVGVQGSGWGWL
P09671	154	VSVGVQGSGWGWLGFNKEQGRLQIAACSNQDPL
P09671	194	PLLGIDVWEHAYYLQYKNVRPDYLKAIWNVINW
P09671	202	EHAYYLQYKNVRPDYLKAIWNVINWENVTERYT
P09671	221	WNVINWENVTERYTACKKXXXXXXXXXXXXXXX
P09671	222	NVINWENVTERYTACKKXXXXXXXXXXXXXXXX
O35215	52	DRVSVTIRPGMTLLMNKSTEPCAHLLVSSIGVV
O35215	83	VVGTAEQNRTHSASFFKFLTEELSLDQDRIVIR
O35215	111	RIVIRFFPLEAWQIGKKGTVMTFLXXXXXXXXX
O35459	10	XXXXXXXMATAMTVSSKLRGLLMQQLRGTSQLY
O35459	43	FNISLRSLSSSAQEASKRAPEEVSDHNYESIQV
O35459	64	EVSDHNYESIQVTSAQKHVLHVQLNRPEKRNAM
O35459	76	TSAQKHVLHVQLNRPEKRNAMNRAFWRELVECF
O35459	94	NAMNRAFWRELVECFQKISKDSDCRAVVVSGAG
O35459	97	NRAFWRELVECFQKISKDSDCRAVVVSGAGKMF
O35459	111	ISKDSDCRAVVVSGAGKMFTSGIDLMDMASELM
O35459	147	GDDAARIAWYLRDLISKYQKTFTVIEKCPKPVI
O35459	150	AARIAWYLRDLISKYQKTFTVIEKCPKPVIAAI
O35459	157	LRDLISKYQKTFTVIEKCPKPVIAAIHGGCIGG
O35459	160	LISKYQKTFTVIEKCPKPVIAAIHGGCIGGGVD
O35459	195	SACDIRYCTQDAFFQIKEVDMGLAADVGTLQRL
O35459	213	VDMGLAADVGTLQRLPKVIGNQSLVNELTFSAR
O35459	249	ADEALDSGLVSRVFQDKDAMLNAAFALAADISS
O35459	266	DAMLNAAFALAADISSKSPVAVQGSKINLIYSR
O35459	275	LAADISSKSPVAVQGSKINLIYSRDHSVDESLD
O35459	308	YMATWNMSMLQTQDIIKSVQAAMEKRDTKSITF
O35459	320	QDIIKSVQAAMEKRDTKSITFSKLXXXXXXXXX
O35459	326	VQAAMEKRDTKSITFSKLXXXXXXXXXXXXXXX
O08756	9	XXXXXXXXMAAAVRSVKGLVAVVTGGASGPWLA
O08756	28	VAVVTGGASGPWLATAKRLVGQGATAVLLDVPD
O08756	52	TAVLLDVPDSEGESQAKKLGESCIFAPANVTSE
O08756	69	KLGESCIFAPANVTSEKEIQAALTLAKEKFGRI
O08756	79	ANVTSEKEIQAALTLAKEKFGRIDVAVNCAGIA
O08756	81	VTSEKEIQAALTLAKEKFGRIDVAVNCAGIAVA
O08756	99	GRIDVAVNCAGIAVAIKTYHQKKNKIHTLEDFQ
O08756	104	AVNCAGIAVAIKTYHQKKNKIHTLEDFQRVINV
O08756	105	VNCAGIAVAIKTYHQKKNKIHTLEDFQRVINVN
O08756	172	VAAFEGQVGQAAYSASKGGIDGMTLPIARDLAP
O08756	212	IAPGLFATPLLTTLPEKVRNFLASQVPFPSRLG
O35490	7	XXXXXXXXXXMAPVAGKKAKKGILERLNAGEVV
O35490	8	XXXXXXXXXMAPVAGKKAKKGILERLNAGEVVI
O35490	10	XXXXXXXMAPVAGKKAKKGILERLNAGEVVIGD
O35490	11	XXXXXXMAPVAGKKAKKGILERLNAGEVVIGDG
O35490	35	AGEVVIGDGGFVFALEKRGYVKAGPWTPEAAVE
O35490	40	IGDGGFVFALEKRGYVKAGPWTPEAAVEHPEAV
O35490	82	AGSNVMQTFTFYASEDKLENRGNYVAEKISGQK
O35490	93	YASEDKLENRGNYVAEKISGQKVNEAACDIARQ
O35490	132	ALVAGGVSQTPSYLSCKSEVEVKKIFRQQLEVF
O35490	138	VSQTPSYLSCKSEVEVKKIFRQQLEVFMKKNVD
O35490	139	SQTPSYLSCKSEVEVKKIFRQQLEVFMKKNVDF
O35490	150	EVEVKKIFRQQLEVFMKKNVDFLIAEYFEHVEE
O35490	151	VEVKKIFRQQLEVFMKKNVDFLIAEYFEHVEEA
O35490	175	EYFEHVEEAVWAVEALKASGKPVAATMCIGPEG
O35490	179	HVEEAVWAVEALKASGKPVAATMCIGPEGDLHG
O35490	207	GDLHGVPPGECAVRLVKAGASIVGVNCHFDPSV
O35490	229	VGVNCHFDPSVSLQTVKLMKEGLEAARLKAYLM
O35490	241	LQTVKLMKEGLEAARLKAYLMSQPLAYHTPDCG
O35490	258	AYLMSQPLAYHTPDCGKQGFIDLPEFPFGLEPR
O35490	327	AEELAPERGFLPPASEKHGSWGSGLDMHTKPWI
O35490	340	ASEKHGSWGSGLDMHTKPWIRARARKEYWQNLR
O35490	377	RPYNPSMSRPDAWGVTKGAAELMQQKEATTEQQ
O35490	386	PDAWGVTKGAAELMQQKEATTEQQLRELFEKQK
O35490	400	QQKEATTEQQLRELFEKQKFKSAQXXXXXXXXX
O35490	402	KEATTEQQLRELFEKQKFKSAQXXXXXXXXXXX
O35490	404	ATTEQQLRELFEKQKFKSAQXXXXXXXXXXXXX
O55137	95	GLLWAMEPDRPFWRLVKRDVQTPFVVELEVLDG
O55137	181	GVGGGLLEYRASLLAGKGFAVMALAYYNYDDLP
O55137	198	GFAVMALAYYNYDDLPKNMETMHMEYFEEAVNY
O55137	222	EYFEEAVNYLRSHPEVKGPGIGLLGISKGGELG
O55137	233	SHPEVKGPGIGLLGISKGGELGLAMASFLKGIT
O55137	246	GISKGGELGLAMASFLKGITAAVVINGSVAAVG
O55137	268	VVINGSVAAVGNTISYKDETIPPVTILRNQVKM
O55137	283	YKDETIPPVTILRNQVKMTKDGLKDVVDALQSP
O55137	286	ETIPPVTILRNQVKMTKDGLKDVVDALQSPLVD
O55137	290	PVTILRNQVKMTKDGLKDVVDALQSPLVDKKSF
O55137	303	DGLKDVVDALQSPLVDKKSFIPVERSDTTFLFL
O55137	304	GLKDVVDALQSPLVDKKSFIPVERSDTTFLFLV
O55137	328	SDTTFLFLVGQDDHNWKSEFYADEISKRLQAHG
O55137	345	SEFYADEISKRLQAHGKEKPQIICYPAAGHYIE
O55137	347	FYADEISKRLQAHGKEKPQIICYPAAGHYIEPP
O55137	387	GMHLLVGANITFGGEPKPHAMAQLDAWQQLQTF
O55137	406	AMAQLDAWQQLQTFFHKQLGSECLHVSPKIXXX
O55137	418	TFFHKQLGSECLHVSPKIXXXXXXXXXXXXXXX
P70694	4	XXXXXXXXXXXXXMDSKQQTVRLSDGHFIPILG
P70694	31	FIPILGFGTYAPQEVPKSKATEATKIAIDAGFR
P70694	33	PILGFGTYAPQEVPKSKATEATKIAIDAGFRHI
P70694	39	TYAPQEVPKSKATEATKIAIDAGFRHIDSASMY
P70694	59	DAGFRHIDSASMYQNEKEVGLAIRSKIADGTVK
P70694	68	ASMYQNEKEVGLAIRSKIADGTVKREDIFYTSK
P70694	75	KEVGLAIRSKIADGTVKREDIFYTSKVWCTFHR
P70694	84	KIADGTVKREDIFYTSKVWCTFHRPELVRVCLE
P70694	104	TFHRPELVRVCLEQSLKQLQLDYVDLYLIHFPM
P70694	123	QLDYVDLYLIHFPMAMKPGENYLPKDENGKLIY
P70694	131	LIHFPMAMKPGENYLPKDENGKLIYDAVDICDT
P70694	136	MAMKPGENYLPKDENGKLIYDAVDICDTWEAME
P70694	153	LIYDAVDICDTWEAMEKCKDAGLAKSIGVSNFN
P70694	155	YDAVDICDTWEAMEKCKDAGLAKSIGVSNFNRR
P70694	161	CDTWEAMEKCKDAGLAKSIGVSNFNRRQLEKIL
P70694	175	LAKSIGVSNFNRRQLEKILKKPGLKYKPVCNQV
P70694	178	SIGVSNFNRRQLEKILKKPGLKYKPVCNQVECH
P70694	179	IGVSNFNRRQLEKILKKPGLKYKPVCNQVECHP
P70694	183	NFNRRQLEKILKKPGLKYKPVCNQVECHPYLNQ
P70694	185	NRRQLEKILKKPGLKYKPVCNQVECHPYLNQGK
P70694	201	KPVCNQVECHPYLNQGKLLDFCRSKDIVLVAYS
P70694	209	CHPYLNQGKLLDFCRSKDIVLVAYSALGSHREK
P70694	225	KDIVLVAYSALGSHREKQWVDQSSPVLLDNPVL
P70694	246	QSSPVLLDNPVLGSMAKKYNRTPALIALRYQLQ
P70694	247	SSPVLLDNPVLGSMAKKYNRTPALIALRYQLQR
P70694	270	LIALRYQLQRGVVVLAKSFSEKRIKENMQVFEF
P70694	275	YQLQRGVVVLAKSFSEKRIKENMQVFEFQLTSE
P70694	278	QRGVVVLAKSFSEKRIKENMQVFEFQLTSEDMK
P70694	294	KENMQVFEFQLTSEDMKVLDDLNKNIRYISGSS
P70694	312	LDDLNKNIRYISGSSFKDHPDFPFWDEYXXXXX
P12710	6	XXXXXXXXXXXMNFSGKYQLQSQENFEPFMKAI
P12710	20	SGKYQLQSQENFEPFMKAIGLPEDLIQKGKDIK
P12710	31	FEPFMKAIGLPEDLIQKGKDIKGVSEIVHEGKK
P12710	33	PFMKAIGLPEDLIQKGKDIKGVSEIVHEGKKIK
P12710	36	KAIGLPEDLIQKGKDIKGVSEIVHEGKKIKLTI
P12710	47	KGKDIKGVSEIVHEGKKIKLTITYGPKVVRNEF
P12710	49	KDIKGVSEIVHEGKKIKLTITYGPKVVRNEFTL
P12710	57	IVHEGKKIKLTITYGPKVVRNEFTLGEECELET
P12710	78	EFTLGEECELETMTGEKVKAVVKLEGDNKMVTT
P12710	80	TLGEECELETMTGEKVKAVVKLEGDNKMVTTFK
P12710	96	KAVVKLEGDNKMVTTFKGIKSVTELNGDTITNT
P12710	99	VKLEGDNKMVTTFKGIKSVTELNGDTITNTMTL
P12710	121	NGDTITNTMTLGDIVYKRVSKRIXXXXXXXXXX
P12710	125	ITNTMTLGDIVYKRVSKRIXXXXXXXXXXXXXX
O35943	66	TRHAHLNLHYLQILNIKKQSVCVVHLRNLGTLD
O35943	67	RHAHLNLHYLQILNIKKQSVCVVHLRNLGTLDN
O35943	113	EETLDSLAEFFEDLADKPYTLEDYDVSFGDGVL
O35943	132	TLEDYDVSFGDGVLTIKLGGDLGTYVINKQTPN
O35943	144	VLTIKLGGDLGTYVINKQTPNKQIWLSSPSSGP
O35943	149	LGGDLGTYVINKQTPNKQIWLSSPSSGPKRYDW
O35943	161	QTPNKQIWLSSPSSGPKRYDWTGKNWVYSHDGV
O35943	168	WLSSPSSGPKRYDWTGKNWVYSHDGVSLHELLA
O35943	194	SLHELLARELTKALNTKLDLSSLAYSGKGTXXX
O35943	205	KALNTKLDLSSLAYSGKGTXXXXXXXXXXXXXX
P50544	52	SAQRLYAREATQAVLDKPETLSSDASTREKPAR
P50544	65	VLDKPETLSSDASTREKPARAESKSFAVGMFKG
P50544	72	LSSDASTREKPARAESKSFAVGMFKGQLTIDQV
P50544	80	EKPARAESKSFAVGMFKGQLTIDQVFPYPSVLS
P50544	104	VFPYPSVLSEEQAQFLKELVGPVARFFEEVNDP
P50544	128	RFFEEVNDPAKNDALEKVEDDTLQGLKELGAFG
P50544	138	KNDALEKVEDDTLQGLKELGAFGLQVPSELGGL
P50544	188	DLGVSVTLGAHQSIGFKGILLYGTKAQREKYLP
P50544	196	GAHQSIGFKGILLYGTKAQREKYLPRVASGQAL
P50544	201	IGFKGILLYGTKAQREKYLPRVASGQALAAFCL
P50544	240	SDVASIRSSAIPSPCGKYYTLNGSKIWISNGGL
P50544	248	SAIPSPCGKYYTLNGSKIWISNGGLADIFTVFA
P50544	265	IWISNGGLADIFTVFAKTPIKDAATGAVKEKIT
P50544	269	NGGLADIFTVFAKTPIKDAATGAVKEKITAFVV
P50544	279	FAKTPIKDAATGAVKEKITAFVVERSFGGVTHG
P50544	300	VVERSFGGVTHGLPEKKMGIKASNTSEVYFDGV
P50544	304	SFGGVTHGLPEKKMGIKASNTSEVYFDGVKVPS
P50544	317	MGIKASNTSEVYFDGVKVPSENVLGEVGDGFKV
P50544	332	VKVPSENVLGEVGDGFKVAVNILNNGRFGMAAT
P50544	354	LNNGRFGMAATLAGTMKSLIAKAVDHATNRTQF
P50544	359	FGMAATLAGTMKSLIAKAVDHATNRTQFGDKIH
P50544	373	IAKAVDHATNRTQFGDKIHNFGVIQEKLARMAI
P50544	383	RTQFGDKIHNFGVIQEKLARMAILQYVTESMAY
P50544	410	TESMAYMLSANMDQGFKDFQIEAAISKIFCSEA
P50544	420	NMDQGFKDFQIEAAISKIFCSEAAWKVADECIQ
P50544	429	QIEAAISKIFCSEAAWKVADECIQIMGGMGFMK
P50544	445	KVADECIQIMGGMGFMKEPGVERVLRDIRIFRI
P50544	481	ANDILRLFVALQGCMDKGKELTGLGNALKNPFG
P50544	493	GCMDKGKELTGLGNALKNPFGNVGLLMGEAGKQ
P50544	508	LKNPFGNVGLLMGEAGKQLRRRTGIGSGLSLSG
P50544	551	ELAVQALDQFATVVEAKLVKHKKGIVNEQFLLQ
P50544	554	VQALDQFATVVEAKLVKHKKGIVNEQFLLQRLA
P50544	556	ALDQFATVVEAKLVKHKKGIVNEQFLLQRLADG
P50544	601	RASRSLSEGYPTAQHEKMLCDSWCIEAATRIRE
P50544	640	SSPQHQELFRNFRSISKAMVENGGLVTGNPLGI
O88986	110	AGLSSTRFICGTQSIHKNLEAKIAHFHQREDAI
O88986	115	TRFICGTQSIHKNLEAKIAHFHQREDAILYPSC
O88986	167	SDELNHASIIDGIRLCKAHKYRYRHLDMADLEA
O88986	170	LNHASIIDGIRLCKAHKYRYRHLDMADLEAKLK
O88986	186	KYRYRHLDMADLEAKLKEAQKHRLRLVATDGAF
O88986	190	RHLDMADLEAKLKEAQKHRLRLVATDGAFSMDG
O88986	262	LLGVMDQVTIINSTLGKALGGASGGYTTGPEPL
O88986	305	YLFSNSLPPAVVGCASKALDLLMESNAIIQSMA
O88986	323	LDLLMESNAIIQSMAAKTRRFRSKMEAAGFTVS
O88986	330	NAIIQSMAAKTRRFRSKMEAAGFTVSGADHPIC
O88986	365	MLGDARLSSQMADDMLKKGIFVIGFSYPVVPKG
O88986	366	LGDARLSSQMADDMLKKGIFVIGFSYPVVPKGK
O88986	380	LKKGIFVIGFSYPVVPKGKARIRVQISAVHSEE
O88986	382	KGIFVIGFSYPVVPKGKARIRVQISAVHSEEDI
Q9WUR9	4	XXXXXXXXXXXXXMASKLLRAVILGPPGSGKGT
Q9WUR9	18	ASKLLRAVILGPPGSGKGTVCERIAQNFGLQHL
Q9WUR9	45	FGLQHLSSGHLLRENLKTGTEVGDVAKQYLEKG
Q9WUR9	55	LLRENLKTGTEVGDVAKQYLEKGLLVPDHVITR
Q9WUR9	60	LKTGTEVGDVAKQYLEKGLLVPDHVITRLMMSE
Q9WUR9	120	CDVDLVISLNIPFETLKDRLSRRWIHPSSGRVY
Q9WUR9	163	GIDDITGEPLVQQEDDKPEAVAARLRRYKDAAK
Q9WUR9	175	QEDDKPEAVAARLRRYKDAAKPVIELYKSRGVL
Q9WUR9	179	KPEAVAARLRRYKDAAKPVIELYKSRGVLHQFS
Q9WUR9	213	TETNRIWPYVYTLFSNKITPIQSKEAYXXXXXX
Q9WUR9	220	PYVYTLFSNKITPIQSKEAYXXXXXXXXXXXXX
O08997	3	XXXXXXXXXXXXXXMPKHEFSVDMTCEGCAEAV
O08997	25	DMTCEGCAEAVSRVLNKLGGVEFNIDLPNKKVC
O08997	38	VLNKLGGVEFNIDLPNKKVCIDSEHSSDTLLAT
O08997	39	LNKLGGVEFNIDLPNKKVCIDSEHSSDTLLATL
O08997	57	CIDSEHSSDTLLATLNKTGKAVSYLGPKXXXXX
O08997	68	LATLNKTGKAVSYLGPKXXXXXXXXXXXXXXXX
Q9Z2Y8	47	RPRDLPAIQPRLVAVSKTKPADMVIEAYGHGQR
Q9Z2Y8	49	RDLPAIQPRLVAVSKTKPADMVIEAYGHGQRTF
Q9Z2Y8	76	HGQRTFGENYVQELLEKASNPKILSSCPEIKWH
Q9Z2Y8	81	FGENYVQELLEKASNPKILSSCPEIKWHFIGHL
Q9Z2Y8	90	LEKASNPKILSSCPEIKWHFIGHLQKQNVNKLM
Q9Z2Y8	99	LSSCPEIKWHFIGHLQKQNVNKLMAVPNLSMLE
Q9Z2Y8	104	EIKWHFIGHLQKQNVNKLMAVPNLSMLETVDSV
Q9Z2Y8	121	LMAVPNLSMLETVDSVKLADKVNSSWQKKGPTE
Q9Z2Y8	132	TVDSVKLADKVNSSWQKKGPTEPLKVMVQINTS
Q9Z2Y8	133	VDSVKLADKVNSSWQKKGPTEPLKVMVQINTSG
Q9Z2Y8	140	DKVNSSWQKKGPTEPLKVMVQINTSGEDSKHGL
Q9Z2Y8	153	EPLKVMVQINTSGEDSKHGLLPSETIAVVEHIK
Q9Z2Y8	169	KHGLLPSETIAVVEHIKASCPSLEFVGLMTIGS
Q9Z2Y8	211	NPDFQRLLTLRRELCEKLGIPVEQVELSMGMSM
Q9Z2Y8	254	TNVRIGSTIFGERDYSKKPALDKTADAKASVPL
Q9Z2Y8	255	NVRIGSTIFGERDYSKKPALDKTADAKASVPLV
Q9Z2Y8	260	STIFGERDYSKKPALDKTADAKASVPLVQGHXX
Q9Z2Y8	265	ERDYSKKPALDKTADAKASVPLVQGHXXXXXXX
Q9WU19	21	LVCISDYEQHVRSVLQKSVYDYYRSGANDQETL
Q9WU19	48	NDQETLADNIQAFSRWKLYPRMLRNVADIDLST
Q9WU19	135	AEAGPEALRWMQLYIYKDREISRQIVKRAEKQG
Q9WU19	145	MQLYIYKDREISRQIVKRAEKQGYKAIFVTVDT
Q9WU19	149	IYKDREISRQIVKRAEKQGYKAIFVTVDTPYLG
Q9WU19	153	REISRQIVKRAEKQGYKAIFVTVDTPYLGNRID
Q9WU19	176	DTPYLGNRIDDVRNRFKLPPQLRMKNFETNDLA
Q9WU19	184	IDDVRNRFKLPPQLRMKNFETNDLAFSPKGNFG
Q9WU19	196	QLRMKNFETNDLAFSPKGNFGDNSGLAEYVAQA
Q9WU19	236	DDITWLRRLTSLPIVVKGILRGDDAKEAVKHGV
Q9WU19	249	IVVKGILRGDDAKEAVKHGVDGILVSNHGARQL
Q9WU19	285	PATIDVLPEIVEAVEGKVEVFLDGGVRKGTDVL
Q9WU19	296	EAVEGKVEVFLDGGVRKGTDVLKALALGAKAVF
Q9WU19	302	VEVFLDGGVRKGTDVLKALALGAKAVFVGRPII
Q9WU19	309	GVRKGTDVLKALALGAKAVFVGRPIIWGLAFQG
Q9WU19	327	VFVGRPIIWGLAFQGEKGVQDVLEILKEEFRLA
Q9WU19	337	LAFQGEKGVQDVLEILKEEFRLAMALSGCQNVK
Q9WU19	353	KEEFRLAMALSGCQNVKVIDKTLVRKNPLAVSK
Q9WU19	357	RLAMALSGCQNVKVIDKTLVRKNPLAVSKIXXX
Q9WU19	362	LSGCQNVKVIDKTLVRKNPLAVSKIXXXXXXXX
Q9WU19	369	KVIDKTLVRKNPLAVSKIXXXXXXXXXXXXXXX
P17182	28	FDSRGNPTVEVDLYTAKGLFRAAVPSGASTGIY
P17182	54	GASTGIYEALELRDNDKTRFMGKGVSQAVEHIN
P17182	60	YEALELRDNDKTRFMGKGVSQAVEHINKTIAPA
P17182	71	TRFMGKGVSQAVEHINKTIAPALVSKKVNVVEQ
P17182	80	QAVEHINKTIAPALVSKKVNVVEQEKIDKLMIE
P17182	81	AVEHINKTIAPALVSKKVNVVEQEKIDKLMIEM
P17182	89	IAPALVSKKVNVVEQEKIDKLMIEMDGTENKSK
P17182	92	ALVSKKVNVVEQEKIDKLMIEMDGTENKSKFGA
P17182	103	QEKIDKLMIEMDGTENKSKFGANAILGVSLAVC
P17182	105	KIDKLMIEMDGTENKSKFGANAILGVSLAVCKA
P17182	120	SKFGANAILGVSLAVCKAGAVEKGVPLYRHIAD
P17182	126	AILGVSLAVCKAGAVEKGVPLYRHIADLAGNPE
P17182	162	PVPAFNVINGGSHAGNKLAMQEFMILPVGASSF
P17182	193	SFREAMRIGAEVYHNLKNVIKEKYGKDATNVGD
P17182	197	AMRIGAEVYHNLKNVIKEKYGKDATNVGDEGGF
P17182	199	RIGAEVYHNLKNVIKEKYGKDATNVGDEGGFAP
P17182	202	AEVYHNLKNVIKEKYGKDATNVGDEGGFAPNIL
P17182	221	TNVGDEGGFAPNILENKEALELLKTAIAKAGYT
P17182	228	GFAPNILENKEALELLKTAIAKAGYTDQVVIGM
P17182	233	ILENKEALELLKTAIAKAGYTDQVVIGMDVAAS
P17182	256	VVIGMDVAASEFYRSGKYDLDFKSPDDPSRYIT
P17182	262	VAASEFYRSGKYDLDFKSPDDPSRYITPDQLAD
P17182	281	DDPSRYITPDQLADLYKSFVQNYPVVSIEDPFD
P17182	306	VSIEDPFDQDDWGAWQKFTASAGIQVVGDDLTV
P17182	326	SAGIQVVGDDLTVTNPKRIAKAASEKSCNCLLL
P17182	330	QVVGDDLTVTNPKRIAKAASEKSCNCLLLKVNQ
P17182	335	DLTVTNPKRIAKAASEKSCNCLLLKVNQIGSVT
P17182	343	RIAKAASEKSCNCLLLKVNQIGSVTESLQACKL
P17182	358	LKVNQIGSVTESLQACKLAQSNGWGVMVSHRSG
P17182	394	DTFIADLVVGLCTGQIKTGAPCRSERLAKYNQI
P17182	406	TGQIKTGAPCRSERLAKYNQILRIEEELGSKAK
P17182	422	KYNQILRIEEELGSKAKFAGRSFRNPLAKXXXX
P17182	434	GSKAKFAGRSFRNPLAKXXXXXXXXXXXXXXXX
Q9DB77	2	XXXXXXXXXXXXXXXMKLLSRAGSFSRFYSLKV
Q9DB77	17	MKLLSRAGSFSRFYSLKVAPKVKTSAAPGGVPL
Q9DB77	21	SRAGSFSRFYSLKVAPKVKTSAAPGGVPLQPQD
Q9DB77	23	AGSFSRFYSLKVAPKVKTSAAPGGVPLQPQDLE
Q9DB77	42	AAPGGVPLQPQDLEFTKLPNGLVIASLENYAPL
Q9DB77	66	ASLENYAPLSRIGLFVKAGSRYEDSNNLGTSHL
Q9DB77	92	NLGTSHLLRLASSLTTKGASSFKITRGIEAVGG
Q9DB77	98	LLRLASSLTTKGASSFKITRGIEAVGGKLSVTA
Q9DB77	109	GASSFKITRGIEAVGGKLSVTATRENMAYTVEG
Q9DB77	159	APEFRRWEVAALRSQLKIDKAVAFQNSQTRIIE
Q9DB77	162	FRRWEVAALRSQLKIDKAVAFQNSQTRIIENLH
Q9DB77	183	QNSQTRIIENLHDVAYKNALANPLYCPDYRMGK
Q9DB77	199	KNALANPLYCPDYRMGKITSEELHYFVQNHFTS
Q9DB77	231	SARMALVGLGVSHSVLKQVAEQFLNMRGGLGLA
Q9DB77	252	QFLNMRGGLGLAGAKAKYRGGEIREQNGDNLVH
Q9DB77	300	NAFSVLQHLLGAGPHIKRGNNTTSLLSQSVAKG
Q9DB77	315	IKRGNNTTSLLSQSVAKGSHQPFDVSAFNASYS
Q9DB77	359	QAAAAGEVINAAYNQVKAVAQGNLSSADVQAAK
Q9DB77	375	KAVAQGNLSSADVQAAKNKLKAGYLMSVETSEG
Q9DB77	377	VAQGNLSSADVQAAKNKLKAGYLMSVETSEGFL
Q9DB77	379	QGNLSSADVQAAKNKLKAGYLMSVETSEGFLSE
Q9DB77	426	STVLQQIDSVADADVVKAAKKFVSGKKSMAASG
Q9DB77	429	LQQIDSVADADVVKAAKKFVSGKKSMAASGNLG
Q9DB77	430	QQIDSVADADVVKAAKKFVSGKKSMAASGNLGH
Q9DB77	435	VADADVVKAAKKFVSGKKSMAASGNLGHTPFLD
Q9DB77	436	ADADVVKAAKKFVSGKKSMAASGNLGHTPFLDE
O55125	18	APRLCIISAAARRLFTKPRPRAGDLAAAGAVRF
O55125	37	PRAGDLAAAGAVRFYSKDSEGSWFRSLFVHKVD
O55125	51	YSKDSEGSWFRSLFVHKVDPRKDAHSTLLSKKE
O55125	65	VHKVDPRKDAHSTLLSKKETSNLYKIQFHNVKP
O55125	66	HKVDPRKDAHSTLLSKKETSNLYKIQFHNVKPE
O55125	73	DAHSTLLSKKETSNLYKIQFHNVKPECLDAYNS
O55125	80	SKKETSNLYKIQFHNVKPECLDAYNSLTEAVLP
O55125	97	PECLDAYNSLTEAVLPKLHLDEDYPCSLVGNWN
O55125	141	LWRFSGGYPALMDCMNKLKNNKEYLEFRKERSK
O55125	143	RFSGGYPALMDCMNKLKNNKEYLEFRKERSKML
O55125	153	DCMNKLKNNKEYLEFRKERSKMLLSRRNQLLLE
O55125	157	KLKNNKEYLEFRKERSKMLLSRRNQLLLEFSFW
O55125	209	KPGTMIEWGNNWARAIKYRQENQEAVGGFFSQI
O55125	238	FSQIGELYVVHHLWAYKDLQSREETRNAAWRKR
O55125	253	YKDLQSREETRNAAWRKRGWDENVYYTVPLVRH
O55125	279	TVPLVRHMESRIMIPLKISPLQXXXXXXXXXXX
Q9DB15	59	HRRSEALAGAPLDNAPKEYPPKIQQLVQDIASL
Q9DB15	64	ALAGAPLDNAPKEYPPKIQQLVQDIASLTLLEI
Q9DB15	88	IASLTLLEISDLNELLKKTLKIQDVGLMPMGGM
Q9DB15	89	ASLTLLEISDLNELLKKTLKIQDVGLMPMGGMV
Q9DB15	92	TLLEISDLNELLKKTLKIQDVGLMPMGGMVPGP
Q9DB15	126	SAAAPASEAAEEEDVPKQKERTHFTVRLTEAKP
Q9DB15	128	AAPASEAAEEEDVPKQKERTHFTVRLTEAKPVD
Q9DB15	141	PKQKERTHFTVRLTEAKPVDKVKLIKEIKNYVQ
Q9DB15	145	ERTHFTVRLTEAKPVDKVKLIKEIKNYVQGINL
Q9DB15	147	THFTVRLTEAKPVDKVKLIKEIKNYVQGINLVQ
Q9DB15	150	TVRLTEAKPVDKVKLIKEIKNYVQGINLVQAKK
Q9DB15	153	LTEAKPVDKVKLIKEIKNYVQGINLVQAKKLVE
Q9DB15	176	NLVQAKKLVESLPQEIKANVAKAEAEKIKAALE
Q9DB15	186	SLPQEIKANVAKAEAEKIKAALEAVGGTVVLEX
Q9DB15	188	PQEIKANVAKAEAEKIKAALEAVGGTVVLEXXX
Q9EP89	55	GWAGGLGLGLGLALGAKLVVGLRGAVPIQSPAD
Q9EP89	117	GFSRAIESSRDLLHRIKDEVGAPGIVVGVSVDG
Q9EP89	134	DEVGAPGIVVGVSVDGKEVWSEGLGYADVENRV
Q9EP89	153	WSEGLGYADVENRVPCKPETVMRIASISKSLTM
Q9EP89	165	RVPCKPETVMRIASISKSLTMVALAKLWEAGKL
Q9EP89	174	MRIASISKSLTMVALAKLWEAGKLDLDLPVQHY
Q9EP89	180	SKSLTMVALAKLWEAGKLDLDLPVQHYVPEFPE
Q9EP89	197	LDLDLPVQHYVPEFPEKEYEGEKVSVTTRLLIS
Q9EP89	203	VQHYVPEFPEKEYEGEKVSVTTRLLISHLSGIR
Q9EP89	223	TTRLLISHLSGIRHYEKDIKKVKEEKAYKALKM
Q9EP89	226	LLISHLSGIRHYEKDIKKVKEEKAYKALKMVKG
Q9EP89	227	LISHLSGIRHYEKDIKKVKEEKAYKALKMVKGT
Q9EP89	229	SHLSGIRHYEKDIKKVKEEKAYKALKMVKGTPP
Q9EP89	232	SGIRHYEKDIKKVKEEKAYKALKMVKGTPPPSD
Q9EP89	235	RHYEKDIKKVKEEKAYKALKMVKGTPPPSDQEK
Q9EP89	238	EKDIKKVKEEKAYKALKMVKGTPPPSDQEKELK
Q9EP89	241	IKKVKEEKAYKALKMVKGTPPPSDQEKELKEKG
Q9EP89	251	KALKMVKGTPPPSDQEKELKEKGGKNNEKSDAP
Q9EP89	254	KMVKGTPPPSDQEKELKEKGGKNNEKSDAPKAK
Q9EP89	256	VKGTPPPSDQEKELKEKGGKNNEKSDAPKAKVE
Q9EP89	259	TPPPSDQEKELKEKGGKNNEKSDAPKAKVEQDS
Q9EP89	263	SDQEKELKEKGGKNNEKSDAPKAKVEQDSEARC
Q9EP89	268	ELKEKGGKNNEKSDAPKAKVEQDSEARCRSAKP
Q9EP89	283	PKAKVEQDSEARCRSAKPGKKKNDFEQGELYLK
Q9EP89	286	KVEQDSEARCRSAKPGKKKNDFEQGELYLKEKF
Q9EP89	287	VEQDSEARCRSAKPGKKKNDFEQGELYLKEKFE
Q9EP89	299	KPGKKKNDFEQGELYLKEKFENSIESLRLFKND
Q9EP89	301	GKKKNDFEQGELYLKEKFENSIESLRLFKNDPL
Q9EP89	313	YLKEKFENSIESLRLFKNDPLFFKPGSQFLYST
Q9EP89	320	NSIESLRLFKNDPLFFKPGSQFLYSTFGYTLLA
Q9EP89	346	FGYTLLAAIVERASGYKYLDYMQKIFHDLDMLT
Q9EP89	353	AIVERASGYKYLDYMQKIFHDLDMLTTVQEENE
Q9EP89	383	ENEPVIYNRARFYVYNKKKRLVNTPYVDNSYKW
Q9EP89	384	NEPVIYNRARFYVYNKKKRLVNTPYVDNSYKWA
Q9EP89	385	EPVIYNRARFYVYNKKKRLVNTPYVDNSYKWAG
Q9EP89	398	NKKKRLVNTPYVDNSYKWAGGGFLSTVGDLLKF
Q9EP89	413	YKWAGGGFLSTVGDLLKFGNAMLYGYQVGQFKN
Q9EP89	428	LKFGNAMLYGYQVGQFKNSNENLLPGYLKPETM
Q9EP89	440	VGQFKNSNENLLPGYLKPETMVMMWTPVPNTEM
Q9EP89	460	MVMMWTPVPNTEMSWDKEGKYAMAWGVVEKKQT
Q9EP89	463	MWTPVPNTEMSWDKEGKYAMAWGVVEKKQTYGS
Q9EP89	473	SWDKEGKYAMAWGVVEKKQTYGSCRKQRHYASH
Q9EP89	474	WDKEGKYAMAWGVVEKKQTYGSCRKQRHYASHT
Q9EP89	482	MAWGVVEKKQTYGSCRKQRHYASHTGGAVGASS
Q9EP89	515	VLLVLPEELDSEAVNNKVPPRGIIVSIICNMQS
Q9EP89	540	SIICNMQSVGLNSTALKIALEFDKDRADXXXXX
Q9EP89	547	SVGLNSTALKIALEFDKDRADXXXXXXXXXXXX
Q99KR7	66	DVGADGQPLGRVVLELKADVVPKTAENFRALCT
Q99KR7	72	QPLGRVVLELKADVVPKTAENFRALCTGEKGFG
Q99KR7	85	VVPKTAENFRALCTGEKGFGYKGSTFHRVIPAF
Q99KR7	90	AENFRALCTGEKGFGYKGSTFHRVIPAFMCQAG
Q99KR7	132	GRSIYGSRFPDENFTLKHVGPGVLSMANAGPNT
Q99KR7	159	NAGPNTNGSQFFICTIKTDWLDGKHVVFGHVKE
Q99KR7	166	GSQFFICTIKTDWLDGKHVVFGHVKEGMDVVKK
Q99KR7	174	IKTDWLDGKHVVFGHVKEGMDVVKKIESFGSKS
Q99KR7	181	GKHVVFGHVKEGMDVVKKIESFGSKSGKTSKKI
Q99KR7	182	KHVVFGHVKEGMDVVKKIESFGSKSGKTSKKIV
Q99KR7	192	GMDVVKKIESFGSKSGKTSKKIVITDCGQLSXX
Q99KR7	195	VVKKIESFGSKSGKTSKKIVITDCGQLSXXXXX
Q99KR7	196	VKKIESFGSKSGKTSKKIVITDCGQLSXXXXXX
Q9QXE0	21	NSAEGSDRSEEQVSGAKVIAQALKTQDVEYMFG
Q9QXE0	28	RSEEQVSGAKVIAQALKTQDVEYMFGVVGIPVT
Q9QXE0	56	GIPVTEIALAAQELGIKYIGMRNEQAACYAASA
Q9QXE0	139	GAFQEFPQVEACRLYTKFSARPSTIELIPFIIE
Q9QXE0	156	FSARPSTIELIPFIIEKAVRSSIYGRPGACYID
Q9QXE0	188	DIPADFVTLQANVTSIKYKECCMPPPVSMAETS
Q9QXE0	190	PADFVTLQANVTSIKYKECCMPPPVSMAETSAV
Q9QXE0	217	AETSAVCAAASVLRDAKQPLLIIGKGAAYSHAE
Q9QXE0	225	AASVLRDAKQPLLIIGKGAAYSHAEDSIRKLVE
Q9QXE0	238	IIGKGAAYSHAEDSIRKLVEQCSLPFLPTPMGK
Q9QXE0	254	KLVEQCSLPFLPTPMGKGVVPDNHPNCVGAARS
Q9QXE0	303	NWILHFGLPPRYQADVKFIQIDICAEELGNNVR
Q9QXE0	333	NVRPSVILLGDIDAVSKQLLEQFDKTPWQCPPD
Q9QXE0	341	LGDIDAVSKQLLEQFDKTPWQCPPDSQWWKTLR
Q9QXE0	354	QFDKTPWQCPPDSQWWKTLREKMKSNEAISKEL
Q9QXE0	359	PWQCPPDSQWWKTLREKMKSNEAISKELASQKS
Q9QXE0	361	QCPPDSQWWKTLREKMKSNEAISKELASQKSLP
Q9QXE0	374	EKMKSNEAISKELASQKSLPMNYYTVFYHVQEQ
Q9QXE0	444	TMGVGLGFAIAAALVAKDRSPGQRVICVEGDSA
Q9QXE0	499	VNNNGIYQGFDADTWEKMLHFQEAATTVPPMCL
Q9QXE0	531	LLPNSHYEQVMTAFGGKGYFVRTPEELQHSLRQ
Q9QXE0	554	PEELQHSLRQALQDTSKPCLLNIMIEPQSTRKA
Q9QXE0	569	SKPCLLNIMIEPQSTRKAQDFHWLTRSNMXXXX
P56480	55	GVHPARDYAAQASAAPKAGTATGRIVAVIGAVV
P56480	159	RIMNVIGEPIDERGPIKTKQFAPIHAEAPEFIE
P56480	161	MNVIGEPIDERGPIKTKQFAPIHAEAPEFIEMS
P56480	188	EFIEMSVEQEILVTGIKVVDLLAPYAKGGKIGL
P56480	201	TGIKVVDLLAPYAKGGKIGLFGGAGVGKTVLIM
P56480	212	YAKGGKIGLFGGAGVGKTVLIMELINNVAKAHG
P56480	225	GVGKTVLIMELINNVAKAHGGYSVFAGVGERTR
P56480	259	GNDLYHEMIESGVINLKDATSKVALVYGQMNEP
P56480	264	HEMIESGVINLKDATSKVALVYGQMNEPPGARA
P56480	350	TLATDMGTMQERITTTKKGSITSVQAIYVPADD
P56480	351	LATDMGTMQERITTTKKGSITSVQAIYVPADDL
P56480	426	PNIVGNEHYDVARGVQKILQDYKSLQDIIAILG
P56480	432	EHYDVARGVQKILQDYKSLQDIIAILGMDELSE
P56480	451	QDIIAILGMDELSEEDKLTVSRARKIQRFLSQP
P56480	459	MDELSEEDKLTVSRARKIQRFLSQPFQVAEVFT
P56480	480	LSQPFQVAEVFTGHMGKLVPLKETIKGFQQILA
P56480	485	QVAEVFTGHMGKLVPLKETIKGFQQILAGEYDH
P56480	489	VFTGHMGKLVPLKETIKGFQQILAGEYDHLPEQ
P56480	519	PEQAFYMVGPIEEAVAKADKLAEEHGSXXXXXX
P56480	522	AFYMVGPIEEAVAKADKLAEEHGSXXXXXXXXX
Q91VR2	29	CAVQPQWIQVRNMATLKDITRRLKSIKNIQKIT
Q91VR2	36	IQVRNMATLKDITRRLKSIKNIQKITKSMKMVA
Q91VR2	39	RNMATLKDITRRLKSIKNIQKITKSMKMVAAAK
Q91VR2	43	TLKDITRRLKSIKNIQKITKSMKMVAAAKYARA
Q91VR2	46	DITRRLKSIKNIQKITKSMKMVAAAKYARAERE
Q91VR2	49	RRLKSIKNIQKITKSMKMVAAAKYARAERELKP
Q91VR2	55	KNIQKITKSMKMVAAAKYARAERELKPARVYGT
Q91VR2	64	MKMVAAAKYARAERELKPARVYGTGSLALYEKA
Q91VR2	79	LKPARVYGTGSLALYEKADIKAPEDKKKHLIIG
Q91VR2	83	RVYGTGSLALYEKADIKAPEDKKKHLIIGVSSD
Q91VR2	88	GSLALYEKADIKAPEDKKKHLIIGVSSDRGLCG
Q91VR2	89	SLALYEKADIKAPEDKKKHLIIGVSSDRGLCGA
Q91VR2	90	LALYEKADIKAPEDKKKHLIIGVSSDRGLCGAI
Q91VR2	112	VSSDRGLCGAIHSSVAKQMKNEVAALTAAGKEV
Q91VR2	115	DRGLCGAIHSSVAKQMKNEVAALTAAGKEVMIV
Q91VR2	126	VAKQMKNEVAALTAAGKEVMIVGVGEKIKGILY
Q91VR2	136	ALTAAGKEVMIVGVGEKIKGILYRTHSDQFLVS
Q91VR2	138	TAAGKEVMIVGVGEKIKGILYRTHSDQFLVSFK
Q91VR2	159	RTHSDQFLVSFKDVGRKPPTFGDASVIALELLN
Q91VR2	191	NSGYEFDEGSIIFNQFKSVISYKTEEKPIFSLN
Q91VR2	197	DEGSIIFNQFKSVISYKTEEKPIFSLNTIATAE
Q91VR2	201	IIFNQFKSVISYKTEEKPIFSLNTIATAETMSI
Q91VR2	243	QNYQEYNLANLIYYSLKESTTSEQSARMTAMDN
Q91VR2	262	TTSEQSARMTAMDNASKNASDMIDKLTLTFNRT
Q91VR2	270	MTAMDNASKNASDMIDKLTLTFNRTRQAVITKE
Q91VR2	285	DKLTLTFNRTRQAVITKELIEIISGAAALDXXX
Q61425	23	QFLRSMSSSSSASAAAKKILIKHVTVIGGGLMG
Q61425	24	FLRSMSSSSSASAAAKKILIKHVTVIGGGLMGA
Q61425	28	MSSSSSASAAAKKILIKHVTVIGGGLMGAGIAQ
Q61425	65	TGHTVVLVDQTEDILAKSKKGIEESLKRMAKKK
Q61425	67	HTVVLVDQTEDILAKSKKGIEESLKRMAKKKFT
Q61425	79	LAKSKKGIEESLKRMAKKKFTENPKAGDEFVEK
Q61425	95	KKKFTENPKAGDEFVEKTLSCLSTSTDAASVVH
Q61425	125	VVHSTDLVVEAIVENLKLKNELFQRLDKFAAEH
Q61425	127	HSTDLVVEAIVENLKLKNELFQRLDKFAAEHTI
Q61425	136	IVENLKLKNELFQRLDKFAAEHTIFASNTSSLQ
Q61425	179	QDRFAGLHFFNPVPMMKLVEVIKTPMTSQKTFE
Q61425	202	TPMTSQKTFESLVDFCKTLGKHPVSCKDTPGFI
Q61425	206	SQKTFESLVDFCKTLGKHPVSCKDTPGFIVNRL
Q61425	249	LHERGDASKEDIDTAMKLGAGYPMGPFELLDYV
Q61425	271	PMGPFELLDYVGLDTTKFILDGWHEMEPENPLF
Q61425	300	NPLFQPSPSMNNLVAQKKLGKKTGEGFYKYKXX
Q61425	301	PLFQPSPSMNNLVAQKKLGKKTGEGFYKYKXXX
Q61425	304	QPSPSMNNLVAQKKLGKKTGEGFYKYKXXXXXX
Q61425	305	PSPSMNNLVAQKKLGKKTGEGFYKYKXXXXXXX
Q61425	314	AQKKLGKKTGEGFYKYKXXXXXXXXXXXXXXXX
Q99J08	11	XXXXXXMSGRVGDLSPKQEEALAKFRENVQDVL
Q99J08	18	SGRVGDLSPKQEEALAKFRENVQDVLPTLPNPD
Q99J08	51	DYFLLRWLRARSFDLQKSEAMLRKHVEFRKQKD
Q99J08	58	LRARSFDLQKSEAMLRKHVEFRKQKDIDKIISW
Q99J08	64	DLQKSEAMLRKHVEFRKQKDIDKIISWQPPEVI
Q99J08	66	QKSEAMLRKHVEFRKQKDIDKIISWQPPEVIQQ
Q99J08	70	AMLRKHVEFRKQKDIDKIISWQPPEVIQQYLSG
Q99J08	109	LDGCPVWYDIIGPLDAKGLLFSASKQDLLRTKM
Q99J08	117	DIIGPLDAKGLLFSASKQDLLRTKMRDCELLLQ
Q99J08	124	AKGLLFSASKQDLLRTKMRDCELLLQECIQQTT
Q99J08	141	MRDCELLLQECIQQTTKLGKKIETITMIYDCEG
Q99J08	144	CELLLQECIQQTTKLGKKIETITMIYDCEGLGL
Q99J08	145	ELLLQECIQQTTKLGKKIETITMIYDCEGLGLK
Q99J08	161	KIETITMIYDCEGLGLKHLWKPAVEAYGEFLTM
Q99J08	165	ITMIYDCEGLGLKHLWKPAVEAYGEFLTMFEEN
Q99J08	187	YGEFLTMFEENYPETLKRLFVVKAPKLFPVAYN
Q99J08	193	MFEENYPETLKRLFVVKAPKLFPVAYNLIKPFL
Q99J08	196	ENYPETLKRLFVVKAPKLFPVAYNLIKPFLSED
Q99J08	206	FVVKAPKLFPVAYNLIKPFLSEDTRRKIMVLGA
Q99J08	216	VAYNLIKPFLSEDTRRKIMVLGANWKEVLLKHI
Q99J08	225	LSEDTRRKIMVLGANWKEVLLKHISPDQLPVEY
Q99J08	230	RRKIMVLGANWKEVLLKHISPDQLPVEYGGTMT
Q99J08	253	LPVEYGGTMTDPDGNPKCKSKINYGGDIPKQYY
Q99J08	255	VEYGGTMTDPDGNPKCKSKINYGGDIPKQYYVR
Q99J08	257	YGGTMTDPDGNPKCKSKINYGGDIPKQYYVRDQ
Q99J08	266	GNPKCKSKINYGGDIPKQYYVRDQVKQQYEHTV
Q99J08	275	NYGGDIPKQYYVRDQVKQQYEHTVQVSRGSSHQ
Q99J08	321	WQFMSEGSDVGFGIFLKTKMGERQRAGEMTEVL
Q99J08	323	FMSEGSDVGFGIFLKTKMGERQRAGEMTEVLPN
Q99J08	375	GIYVLRFDNTYSFIHAKKVSFTVEVLLPDKAAE
Q99J08	376	IYVLRFDNTYSFIHAKKVSFTVEVLLPDKAAEE
Q99J08	388	IHAKKVSFTVEVLLPDKAAEEKMNQQGADTPKX
Q99J08	403	DKAAEEKMNQQGADTPKXXXXXXXXXXXXXXXX
P48962	10	XXXXXXXMGDQALSFLKDFLAGGIAAAVSKTAV
P48962	23	SFLKDFLAGGIAAAVSKTAVAPIERVKLLLQVQ
P48962	33	IAAAVSKTAVAPIERVKLLLQVQHASKQISAEK
P48962	43	APIERVKLLLQVQHASKQISAEKQYKGIIDCVV
P48962	49	KLLLQVQHASKQISAEKQYKGIIDCVVRIPKEQ
P48962	52	LQVQHASKQISAEKQYKGIIDCVVRIPKEQGFL
P48962	63	AEKQYKGIIDCVVRIPKEQGFLSFWRGNLANVI
P48962	92	ANVIRYFPTQALNFAFKDKYKQIFLGGVDRHKQ
P48962	94	VIRYFPTQALNFAFKDKYKQIFLGGVDRHKQFW
P48962	96	RYFPTQALNFAFKDKYKQIFLGGVDRHKQFWRY
P48962	107	FKDKYKQIFLGGVDRHKQFWRYFAGNLASGGAA
P48962	147	VYPLDFARTRLAADVGKGSSQREFNGLGDCLTK
P48962	163	KGSSQREFNGLGDCLTKIFKSDGLKGLYQGFSV
P48962	166	SQREFNGLGDCLTKIFKSDGLKGLYQGFSVSVQ
P48962	171	NGLGDCLTKIFKSDGLKGLYQGFSVSVQGIIIY
P48962	199	GIIIYRAAYFGVYDTAKGMLPDPKNVHIIVSWM
P48962	206	AYFGVYDTAKGMLPDPKNVHIIVSWMIAQSVTA
P48962	245	YPFDTVRRRMMMQSGRKGADIMYTGTLDCWRKI
P48962	260	RKGADIMYTGTLDCWRKIAKDEGANAFFKGAWS
P48962	263	ADIMYTGTLDCWRKIAKDEGANAFFKGAWSNVL
P48962	295	LRGMGGAFVLVLYDEIKKYVXXXXXXXXXXXXX
P48962	296	RGMGGAFVLVLYDEIKKYVXXXXXXXXXXXXXX
Q9JII6	13	XXXXMTASSVLLHTGQKMPLIGLGTWKSEPGQV
Q9JII6	23	LLHTGQKMPLIGLGTWKSEPGQVKAAIKHALSA
Q9JII6	30	MPLIGLGTWKSEPGQVKAAIKHALSAGYRHIDC
Q9JII6	34	GLGTWKSEPGQVKAAIKHALSAGYRHIDCASVY
Q9JII6	61	DCASVYGNETEIGEALKESVGSGKAVPREELFV
Q9JII6	68	NETEIGEALKESVGSGKAVPREELFVTSKLWNT
Q9JII6	80	VGSGKAVPREELFVTSKLWNTKHHPEDVEPALR
Q9JII6	85	AVPREELFVTSKLWNTKHHPEDVEPALRKTLAD
Q9JII6	97	LWNTKHHPEDVEPALRKTLADLQLEYLDLYLMH
Q9JII6	141	FPKNADGTVRYDSTHYKETWKALEVLVAKGLVK
Q9JII6	145	ADGTVRYDSTHYKETWKALEVLVAKGLVKALGL
Q9JII6	153	STHYKETWKALEVLVAKGLVKALGLSNFNSRQI
Q9JII6	157	KETWKALEVLVAKGLVKALGLSNFNSRQIDDVL
Q9JII6	240	DEPVLLEEPVVLALAEKHGRSPAQILLRWQVQR
Q9JII6	257	HGRSPAQILLRWQVQRKVICIPKSINPSRILQN
Q9JII6	263	QILLRWQVQRKVICIPKSINPSRILQNIQVFDF
Q9JII6	287	LQNIQVFDFTFSPEEMKQLDALNKNWRYIVPMI
Q9JII6	294	DFTFSPEEMKQLDALNKNWRYIVPMITVDGKRV
Q9JII6	308	LNKNWRYIVPMITVDGKRVPRDAGHPLYPFNDP
Q9D023	19	AAGARGLRATYHRLMDKVELLLPKKLRPLYNHP
Q9D023	27	ATYHRLMDKVELLLPKKLRPLYNHPAGPRTVFF
Q9D023	49	NHPAGPRTVFFWAPIMKWGLVCAGLADMARPAE
Q9D023	66	WGLVCAGLADMARPAEKLSTAQSTVLMATGFIW
Q9D023	92	MATGFIWSRYSLVIIPKNWSLFAVNFFVGSAGA
Q9D023	122	AGASQLFRIWRYNQELKSKGIQXXXXXXXXXXX
Q9D023	124	ASQLFRIWRYNQELKSKGIQXXXXXXXXXXXXX
Q9CQR4	51	PEKLICEMKVEEQHTNKLGTLHGGLTATLVDSI
Q9CQR4	95	APGVSVDMNITYMSPAKIGEEIVITAHILKQGK
Q9CQR4	108	SPAKIGEEIVITAHILKQGKTLAFASVDLTNKT
Q9CQR4	111	KIGEEIVITAHILKQGKTLAFASVDLTNKTTGK
Q9CQR4	123	LKQGKTLAFASVDLTNKTTGKLIAQGRHTKHLG
Q9CQR4	136	LTNKTTGKLIAQGRHTKHLGNXXXXXXXXXXXX
Q9DCX2	5	XXXXXXXXXXXXMAGRKLALKTIDWVSFVEVMP
Q9DCX2	9	XXXXXXXXMAGRKLALKTIDWVSFVEVMPQNQK
Q9DCX2	25	KTIDWVSFVEVMPQNQKAIGNALKSWNETFHAR
Q9DCX2	32	FVEVMPQNQKAIGNALKSWNETFHARLASLSEK
Q9DCX2	48	KSWNETFHARLASLSEKPPAIDWAYYRANVAKP
Q9DCX2	63	EKPPAIDWAYYRANVAKPGLVDDFEKKYNALKI
Q9DCX2	72	YYRANVAKPGLVDDFEKKYNALKIPVPEDKYTA
Q9DCX2	73	YRANVAKPGLVDDFEKKYNALKIPVPEDKYTAL
Q9DCX2	85	DFEKKYNALKIPVPEDKYTALVDQEEKEDVKSC
Q9DCX2	95	IPVPEDKYTALVDQEEKEDVKSCAEFVSGSQLR
Q9DCX2	99	EDKYTALVDQEEKEDVKSCAEFVSGSQLRIQEY
Q9DCX2	117	CAEFVSGSQLRIQEYEKQLEKMRNIIPFDQMTI
Q9DCX2	121	VSGSQLRIQEYEKQLEKMRNIIPFDQMTIDDLN
Q9DCX2	144	FDQMTIDDLNEIFPETKLDKKKYPYWPHQPIEN
Q9DCX2	147	MTIDDLNEIFPETKLDKKKYPYWPHQPIENLXX
Q9DCX2	148	TIDDLNEIFPETKLDKKKYPYWPHQPIENLXXX
Q9DCX2	149	IDDLNEIFPETKLDKKKYPYWPHQPIENLXXXX
Q9DBL1	27	MGGLLRRRFPTCLSPWKIPPRVLKSSQPEALVS
Q9DBL1	34	RFPTCLSPWKIPPRVLKSSQPEALVSLTNNAVA
Q9DBL1	65	VAFAPLQTLTDEEIMMKQTVKKFAQEHVAPLVS
Q9DBL1	69	PLQTLTDEEIMMKQTVKKFAQEHVAPLVSSMDE
Q9DBL1	70	LQTLTDEEIMMKQTVKKFAQEHVAPLVSSMDEN
Q9DBL1	88	AQEHVAPLVSSMDENSKMEKSVIQGLFQQGLMG
Q9DBL1	91	HVAPLVSSMDENSKMEKSVIQGLFQQGLMGIEV
Q9DBL1	130	TEASFFCSVLVIEELAKVDASVALLCDIQNTII
Q9DBL1	152	ALLCDIQNTIINNLFRKHASEEQKATYLPKLVT
Q9DBL1	159	NTIINNLFRKHASEEQKATYLPKLVTEKLGSFC
Q9DBL1	165	LFRKHASEEQKATYLPKLVTEKLGSFCLSEAGA
Q9DBL1	170	ASEEQKATYLPKLVTEKLGSFCLSEAGAGSDSF
Q9DBL1	189	SFCLSEAGAGSDSFAMKTRADKSGNYYVLNGSK
Q9DBL1	194	EAGAGSDSFAMKTRADKSGNYYVLNGSKMWISH
Q9DBL1	205	KTRADKSGNYYVLNGSKMWISHAEHAELFLVFA
Q9DBL1	248	ITCFLVDRDTEGFQIGKRENKMGIRASSTCQLT
Q9DBL1	252	LVDRDTEGFQIGKRENKMGIRASSTCQLTFENV
Q9DBL1	269	MGIRASSTCQLTFENVKVPETNILGKIGHGYKY
Q9DBL1	317	MLGLAQGCFDYTIPYIKERMQFGKRIFDFQGLQ
Q9DBL1	324	CFDYTIPYIKERMQFGKRIFDFQGLQHQVAQVA
Q9DBL1	365	LTYNAARLVEAGRPFIKEASMAKYYASEVAGLT
Q9DBL1	371	RLVEAGRPFIKEASMAKYYASEVAGLTTSKCIE
Q9DBL1	384	SMAKYYASEVAGLTTSKCIEWMGGVGYTKDYPV
Q9DBL1	396	LTTSKCIEWMGGVGYTKDYPVEKFFRDAKIGTI
Q9DBL1	402	IEWMGGVGYTKDYPVEKFFRDAKIGTIYEGASN
Q9DBL1	408	VGYTKDYPVEKFFRDAKIGTIYEGASNIQLNTI
Q9DBL1	426	GTIYEGASNIQLNTIAKHIDAEYXXXXXXXXXX
Q91Y97	14	XXXMAHRFPALTPEQKKELSEIAQRIVANGKGI
Q91Y97	28	QKKELSEIAQRIVANGKGILAADESVGTMGNRL
Q91Y97	48	AADESVGTMGNRLQRIKVENTEENRRQFRELLF
Q91Y97	87	SQSIGGVILFHETLYQKDSQGNLFRNVLKEKGI
Q91Y97	99	TLYQKDSQGNLFRNVLKEKGIVVGIKLDQGGAP
Q91Y97	101	YQKDSQGNLFRNVLKEKGIVVGIKLDQGGAPLA
Q91Y97	108	NLFRNVLKEKGIVVGIKLDQGGAPLAGTNKETT
Q91Y97	121	VGIKLDQGGAPLAGTNKETTIQGLDGLSERCAQ
Q91Y97	139	TTIQGLDGLSERCAQYKKDGVDFGKWRAVLRIA
Q91Y97	140	TIQGLDGLSERCAQYKKDGVDFGKWRAVLRIAD
Q91Y97	147	LSERCAQYKKDGVDFGKWRAVLRIADQCPSSLA
Q91Y97	208	LPDGDHDLEHCQYVSEKVLAAVYKALNDHHVYL
Q91Y97	215	LEHCQYVSEKVLAAVYKALNDHHVYLEGTLLKP
Q91Y97	230	YKALNDHHVYLEGTLLKPNMVTAGHACTKKYTP
Q91Y97	242	GTLLKPNMVTAGHACTKKYTPEQVAMATVTALH
Q91Y97	243	TLLKPNMVTAGHACTKKYTPEQVAMATVTALHR
Q91Y97	297	TLNLNAINRCPLPRPWKLSFSYGRALQASALAA
Q91Y97	317	SYGRALQASALAAWGGKAANKKATQEAFMKRAM
Q91Y97	321	ALQASALAAWGGKAANKKATQEAFMKRAMANCQ
Q91Y97	322	LQASALAAWGGKAANKKATQEAFMKRAMANCQA
Q91Y97	330	WGGKAANKKATQEAFMKRAMANCQAAQGQYVHT
Q9WTP7	57	LLRQNMLQGTEIGVLAKTFIDQGKLIPDDVMTR
Q9WTP7	80	KLIPDDVMTRLALHELKTLTQCSWLLDGFPRTL
Q9WTP7	104	LLDGFPRTLPQAEALDKVYQIDTVINLNVPFEV
Q9WTP7	122	YQIDTVINLNVPFEVIKQRLTARWIHPASGRVY
Q9WTP7	146	IHPASGRVYNIEFNPPKTVGIDDLTGEPLIQRE
Q9WTP7	190	KAYEAQTEPVLQYYQKKGVLETFSGTETNKIWP
Q9WTP7	203	YQKKGVLETFSGTETNKIWPHVYSFLQTKVPET
Q9WTP7	215	TETNKIWPHVYSFLQTKVPETTQKASVTPXXXX
Q9WTP7	222	PHVYSFLQTKVPETTQKASVTPXXXXXXXXXXX
Q9QZA0	81	SPINIRWRDSVYDPGLKPLTISYDPATCLHIWN
Q9QZA0	112	WNNGYSFLVEFEDSTDKSVVEGGPLEHNYRLKQ
Q9QZA0	127	DKSVVEGGPLEHNYRLKQFHFHWGAIDAWGSEH
Q9QZA0	148	HWGAIDAWGSEHTVDSKCYPAELHLVHWNAVKF
Q9QZA0	163	SKCYPAELHLVHWNAVKFESFEDAALEENGLAV
Q9QZA0	185	DAALEENGLAVIGVFLKLGKHHKELQKLVDTLP
Q9QZA0	188	LEENGLAVIGVFLKLGKHHKELQKLVDTLPSIK
Q9QZA0	191	NGLAVIGVFLKLGKHHKELQKLVDTLPSIKHKD
Q9QZA0	195	VIGVFLKLGKHHKELQKLVDTLPSIKHKDTLVE
Q9QZA0	204	KHHKELQKLVDTLPSIKHKDTLVEFGSFDPSCL
Q9QZA0	206	HKELQKLVDTLPSIKHKDTLVEFGSFDPSCLMP
Q9QZA0	248	GSLTTPPLSESVTWIIKKQPVEVDRDQLEQFRT
Q9QZA0	273	DQLEQFRTLLFTSEGEKEKRMVDNFRPLQPLMN
Q9QZA0	275	LEQFRTLLFTSEGEKEKRMVDNFRPLQPLMNRT
Q9QZA0	307	TVRSSFRHDYVLNIQVKPKPTASEVTPXXXXXX
Q9QZA0	309	RSSFRHDYVLNIQVKPKPTASEVTPXXXXXXXX
Q9D7B6	19	MLRSGYRRFGCLRAALKSLAQTHHRSITFCIDP
Q9D7B6	44	SITFCIDPSLGLNEEQKGFQKVAFDFAAREMAP
Q9D7B6	48	CIDPSLGLNEEQKGFQKVAFDFAAREMAPNMAE
Q9D7B6	68	DFAAREMAPNMAEWDQKELFPVDVMRKAAQLGF
Q9D7B6	78	MAEWDQKELFPVDVMRKAAQLGFGGVYVRTDVG
Q9D7B6	142	MCAWMIDSFGNEEQRHKFCPPLCTMEKFASYCL
Q9D7B6	152	NEEQRHKFCPPLCTMEKFASYCLTEPGSGSDAA
Q9D7B6	175	TEPGSGSDAASLLTSAKQQGDHYILNGSKAFIS
Q9D7B6	187	LTSAKQQGDHYILNGSKAFISGGGESDIYVVMC
Q9D7B6	220	RTGGSGAKGISCIVVEKGTPGLSFGKKEKKVGW
Q9D7B6	229	ISCIVVEKGTPGLSFGKKEKKVGWNSQPTRAVI
Q9D7B6	230	SCIVVEKGTPGLSFGKKEKKVGWNSQPTRAVIF
Q9D7B6	232	IVVEKGTPGLSFGKKEKKVGWNSQPTRAVIFED
Q9D7B6	233	VVEKGTPGLSFGKKEKKVGWNSQPTRAVIFEDC
Q9D7B6	269	VANRIGTEGQGFLIAMKGLNGGRINVASCSLGA
Q9D7B6	298	SLGAAHASVILTQEHLKVRKQFGAPLARSQYLQ
Q9D7B6	301	AAHASVILTQEHLKVRKQFGAPLARSQYLQFQL
Q9D7B6	323	LARSQYLQFQLADMATKLVASRLMIRTAAVALQ
Q9D7B6	353	ALQEEREDAVALCSMAKLFATEECFAICNQALQ
Q9D7B6	378	AICNQALQMHGGYGYLKDYAVQQYMRDSRVHQI
Q922B1	84	GRGAWVRTWAPLAMAAKVDLSTSTDWKEAKSFL
Q922B1	97	MAAKVDLSTSTDWKEAKSFLKGLSDKQREEHYF
Q922B1	106	STDWKEAKSFLKGLSDKQREEHYFCKDFIKLKK
Q922B1	115	FLKGLSDKQREEHYFCKDFIKLKKIPTWKETAK
Q922B1	119	LSDKQREEHYFCKDFIKLKKIPTWKETAKGLAV
Q922B1	121	DKQREEHYFCKDFIKLKKIPTWKETAKGLAVKV
Q922B1	122	KQREEHYFCKDFIKLKKIPTWKETAKGLAVKVE
Q922B1	127	HYFCKDFIKLKKIPTWKETAKGLAVKVEDPKYK
Q922B1	131	KDFIKLKKIPTWKETAKGLAVKVEDPKYKKDKQ
Q922B1	136	LKKIPTWKETAKGLAVKVEDPKYKKDKQLNEKI
Q922B1	141	TWKETAKGLAVKVEDPKYKKDKQLNEKISLYRG
Q922B1	143	KETAKGLAVKVEDPKYKKDKQLNEKISLYRGDI
Q922B1	144	ETAKGLAVKVEDPKYKKDKQLNEKISLYRGDIT
Q922B1	146	AKGLAVKVEDPKYKKDKQLNEKISLYRGDITKL
Q922B1	151	VKVEDPKYKKDKQLNEKISLYRGDITKLEVDAI
Q922B1	161	DKQLNEKISLYRGDITKLEVDAIVNAANSSLLG
Q922B1	207	SLLTDECRTLQNCETGKAKITCGYRLPAKYVIH
Q922B1	209	LTDECRTLQNCETGKAKITCGYRLPAKYVIHTV
Q922B1	219	CETGKAKITCGYRLPAKYVIHTVGPIAVGQPTA
Q922B1	293	AAEVVLASLREWLEQHKDKVDRLIICVFLEKDE
Q922B1	295	EVVLASLREWLEQHKDKVDRLIICVFLEKDEGI
Q922B1	307	QHKDKVDRLIICVFLEKDEGIYRERLPHYFPVA
P51174	14	XXXMAARLLLRSLRVLKARSAPRPPPSARCSHS
P51174	42	RCSHSGAEARLETPSAKKLTDVGIRRIFSSEHD
P51174	66	RRIFSSEHDIFRESVRKFFQEEVIPHHTEWEKA
P51174	92	HTEWEKAGEVSREVWEKAGKQGLLGINIAEKHG
P51174	95	WEKAGEVSREVWEKAGKQGLLGINIAEKHGGIG
P51174	106	WEKAGKQGLLGINIAEKHGGIGGDLLSTAVTWE
P51174	151	SLHSDIVMPYIANYGTKEQIEKFIPQMTAGKCI
P51174	156	IVMPYIANYGTKEQIEKFIPQMTAGKCIGAIAM
P51174	165	GTKEQIEKFIPQMTAGKCIGAIAMTEPGAGSDL
P51174	189	TEPGAGSDLQGVRTNAKRSGSDWILNGSKVFIT
P51174	201	RTNAKRSGSDWILNGSKVFITNGWLSDLVIVVA
P51174	240	RSPAHGISLFLVENGMKGFIKGRKLHKMGMKAQ
P51174	244	HGISLFLVENGMKGFIKGRKLHKMGMKAQDTAE
P51174	247	SLFLVENGMKGFIKGRKLHKMGMKAQDTAELFF
P51174	250	LVENGMKGFIKGRKLHKMGMKAQDTAELFFEDV
P51174	279	FEDVRLPANALLGEENKGFYYLMQELPQERLLI
P51174	315	AISACEFMFEETRNYVKQRKAFGKTVAHIQTVQ
P51174	318	ACEFMFEETRNYVKQRKAFGKTVAHIQTVQHKL
P51174	333	RKAFGKTVAHIQTVQHKLAELKTHICVTRAFVD
P51174	338	KTVAHIQTVQHKLAELKTHICVTRAFVDSCLQL
P51174	358	CVTRAFVDSCLQLHETKRLDSGSASMAKYWASE
P51174	369	QLHETKRLDSGSASMAKYWASELQNSVAYECVQ
P51174	400	VQLHGGWGYMWEYPIAKAYVDARVQPIYGGTNE
P51174	419	VDARVQPIYGGTNEIMKELIARQIVSDSXXXXX
P32020	23	KSPRLRRVFVVGVGMTKFMKPGGENSRDYPDMA
P32020	26	RLRRVFVVGVGMTKFMKPGGENSRDYPDMAKEA
P32020	45	GENSRDYPDMAKEAGQKALEDAQIPYSAVEQAC
P32020	123	LIQGGLANCVLALGFEKMERGSIGTKFSDRTTP
P32020	132	VLALGFEKMERGSIGTKFSDRTTPTDKHIEVLI
P32020	142	RGSIGTKFSDRTTPTDKHIEVLIDKYGLSAHPI
P32020	150	SDRTTPTDKHIEVLIDKYGLSAHPITPQMFGYA
P32020	168	GLSAHPITPQMFGYAGKEHMEKYGTKVEHFAKI
P32020	173	PITPQMFGYAGKEHMEKYGTKVEHFAKIGWKNH
P32020	177	QMFGYAGKEHMEKYGTKVEHFAKIGWKNHKHSV
P32020	183	GKEHMEKYGTKVEHFAKIGWKNHKHSVNNTYSQ
P32020	187	MEKYGTKVEHFAKIGWKNHKHSVNNTYSQFQDE
P32020	190	YGTKVEHFAKIGWKNHKHSVNNTYSQFQDEYSL
P32020	211	NTYSQFQDEYSLEEVMKSKPVFDFLTILQCCPT
P32020	213	YSQFQDEYSLEEVMKSKPVFDFLTILQCCPTSD
P32020	250	AILSSEEFVQQYGLQSKAVEIVAQEMMTDLPST
P32020	270	IVAQEMMTDLPSTFEEKSIIKVVGYDMSKEAAR
P32020	274	EMMTDLPSTFEEKSIIKVVGYDMSKEAARRCYE
P32020	282	TFEEKSIIKVVGYDMSKEAARRCYEKSGLTPND
P32020	291	VVGYDMSKEAARRCYEKSGLTPNDVDVIELHDC
P32020	341	GQGGTLVDRGDNTYGGKWVINPSGGLISKGHPL
P32020	353	TYGGKWVINPSGGLISKGHPLGATGLAQCAELC
P32020	378	LAQCAELCWQLRGEAGKRQVPGAKVALQHNLGL
P32020	385	CWQLRGEAGKRQVPGAKVALQHNLGLGGAVVVT
P32020	432	THQVSAAPTSSAGDGFKANLVFKEIEKKLEEEG
P32020	442	SAGDGFKANLVFKEIEKKLEEEGEQFVKKIGGI
P32020	462	EEGEQFVKKIGGIFAFKVKDGPGGKEATWVVDV
P32020	482	GPGGKEATWVVDVKNGKGSVLPNSDKKADCTIT
P32020	491	VVDVKNGKGSVLPNSDKKADCTITMADSDLLAL
P32020	492	VDVKNGKGSVLPNSDKKADCTITMADSDLLALM
P32020	511	CTITMADSDLLALMTGKMNPQSAFFQGKLKIAG
P32020	524	MTGKMNPQSAFFQGKLKIAGNMGLAMKLQNLQL
P32020	534	FFQGKLKIAGNMGLAMKLQNLQLQPGKAKLXXX
P32020	546	GLAMKLQNLQLQPGKAKLXXXXXXXXXXXXXXX
Q99L13	38	RPVGSLAAVCSRSMASKTPVGFIGLGNMGNPMA
Q99L13	55	TPVGFIGLGNMGNPMAKNLMKHGYPLILYDVFP
Q99L13	59	FIGLGNMGNPMAKNLMKHGYPLILYDVFPDVCK
Q99L13	75	KHGYPLILYDVFPDVCKEFKEAGEQVASSPAEV
Q99L13	120	SSMNAVEVYSGANGILKKVKKGSLLIDSSTIDP
Q99L13	121	SMNAVEVYSGANGILKKVKKGSLLIDSSTIDPS
Q99L13	123	NAVEVYSGANGILKKVKKGSLLIDSSTIDPSVS
Q99L13	140	KGSLLIDSSTIDPSVSKELAKEVEKMGAVFMDA
Q99L13	144	LIDSSTIDPSVSKELAKEVEKMGAVFMDAPVSG
Q99L13	148	STIDPSVSKELAKEVEKMGAVFMDAPVSGGVGA
Q99L13	208	GSNVVYCGAVGTGQSAKICNNMLLAISMIGTAE
Q99L13	283	PSSNNYQGGFGTTLMAKDLGLAQDSATSTKTPI
Q99L13	296	LMAKDLGLAQDSATSTKTPILLGSLAHQIYRMM
Q99L13	315	ILLGSLAHQIYRMMCSKGYSKKDFSSVFQYLRE
Q99L13	319	SLAHQIYRMMCSKGYSKKDFSSVFQYLREEEPF
Q99L13	320	LAHQIYRMMCSKGYSKKDFSSVFQYLREEEPFX
Q9DBL7	93	LHRHLDVRILLTNIQTKSTFLPVLSSVQNLAHP
Q9DBL7	129	VLTDFQTLDGSQYNPVKQQLERYATSCYSCSPQ
Q9DBL7	207	HRGAVGGTFDRLHNAHKVLLSVACVLAQEQLVV
Q9DBL7	228	VACVLAQEQLVVGVADKDLLKSKLLPELLQPYA
Q9DBL7	232	LAQEQLVVGVADKDLLKSKLLPELLQPYAERVE
Q9DBL7	234	QEQLVVGVADKDLLKSKLLPELLQPYAERVEHL
Q9DBL7	258	PYAERVEHLTEFLVDIKPSLTFELVPLLDPYGP
Q9DBL7	306	TYRGGMAVNRFRLENGKEELALYQIQLLKDQSH
Q9DBL7	318	LENGKEELALYQIQLLKDQSHNENEEDKVSSSS
Q9DBL7	329	QIQLLKDQSHNENEEDKVSSSSFRQRILGNLLQ
Q9DBL7	370	PSGLYVLGLTGISGSGKSSVAQRLKNLGAYIID
Q9DBL7	378	LTGISGSGKSSVAQRLKNLGAYIIDSDHLGHRA
Q9DBL7	416	PAYQPVVEAFGTDILHKDGTINRKVLGSRVFGN
Q9DBL7	423	EAFGTDILHKDGTINRKVLGSRVFGNKKQMKIL
Q9DBL7	433	DGTINRKVLGSRVFGNKKQMKILTDIVWPVIAK
Q9DBL7	434	GTINRKVLGSRVFGNKKQMKILTDIVWPVIAKL
Q9DBL7	437	NRKVLGSRVFGNKKQMKILTDIVWPVIAKLARE
Q9DBL7	449	KKQMKILTDIVWPVIAKLAREEMDVAVAKGKTL
Q9DBL7	461	PVIAKLAREEMDVAVAKGKTLCVIDAAMLLEAG
Q9DBL7	463	IAKLAREEMDVAVAKGKTLCVIDAAMLLEAGWQ
Q9DBL7	546	VLSTLWESHVTQSQVEKAWNLLQKRLPKAYQTR
Q9DBL7	557	QSQVEKAWNLLQKRLPKAYQTRNXXXXXXXXXX
Q8CFA2	48	VLRRTPLYDFHLAHGGKMVAFAGWSLPVQYRDS
Q8CFA2	88	TRRHCSLFDVSHMLQTKIFGCDRVKLLESVVVG
Q8CFA2	96	DVSHMLQTKIFGCDRVKLLESVVVGDIAELRPN
Q8CFA2	151	TSEGHLYVVSNAGCRDKDLALMQDKVKEFQNRG
Q8CFA2	159	VSNAGCRDKDLALMQDKVKEFQNRGLDVGLEVV
Q8CFA2	161	NAGCRDKDLALMQDKVKEFQNRGLDVGLEVVEN
Q8CFA2	200	GPTATQVLQAGVTDDMKKLPFMTSAVMEVFGVS
Q8CFA2	201	PTATQVLQAGVTDDMKKLPFMTSAVMEVFGVSG
Q8CFA2	249	ISVPATGAVHLATTLLKNPEVKLAGLAARDSLR
Q8CFA2	254	TGAVHLATTLLKNPEVKLAGLAARDSLRLEAGL
Q8CFA2	294	DEHTTPVEGSLSWTLGKRRRIAMDFPGAKIIVP
Q8CFA2	306	WTLGKRRRIAMDFPGAKIIVPQLKGEVQRRRVG
Q8CFA2	313	RIAMDFPGAKIIVPQLKGEVQRRRVGLICEGAP
Q8CFA2	357	GTVIGTVTSGCPSPSLKKNVAMGYVPFKYSRPG
Q8CFA2	358	TVIGTVTSGCPSPSLKKNVAMGYVPFKYSRPGT
Q8CFA2	383	FKYSRPGTQLLVEVRRKQQMTVVSKMPFVPTNY
Q8CFA2	391	QLLVEVRRKQQMTVVSKMPFVPTNYYTLKXXXX
Q8CFA2	403	TVVSKMPFVPTNYYTLKXXXXXXXXXXXXXXXX
Q91W43	78	LPRHDDFSRRHIGPGDKDRREMLQALGLASIDE
Q91W43	98	EMLQALGLASIDELIEKTVPASIRLKRPLKMED
Q91W43	107	SIDELIEKTVPASIRLKRPLKMEDPICENEILE
Q91W43	111	LIEKTVPASIRLKRPLKMEDPICENEILETLHA
Q91W43	131	PICENEILETLHAIASKNQIWRSYIGMGYYNCS
Q91W43	220	EATAAAEAMQLCHRHNKRKKFFVDPRCHPQTIA
Q91W43	222	TAAAEAMQLCHRHNKRKKFFVDPRCHPQTIAVV
Q91W43	223	AAAEAMQLCHRHNKRKKFFVDPRCHPQTIAVVQ
Q91W43	243	DPRCHPQTIAVVQTRAKYRGVLVELKLPHEMDF
Q91W43	252	AVVQTRAKYRGVLVELKLPHEMDFSGKDVCGVL
Q91W43	262	GVLVELKLPHEMDFSGKDVCGVLFQYPDTEGKV
Q91W43	277	GKDVCGVLFQYPDTEGKVEDFTELVDRAHQTGS
Q91W43	342	GVPLGYGGPHAAFFAVKENLVRMMPGRMVGVTR
Q91W43	363	RMMPGRMVGVTRDATGKEVYRLALQTREQHIRR
Q91W43	381	VYRLALQTREQHIRRDKATSNICTAQALLANMA
Q91W43	410	ANMAAMFAIYHGSQGLKHIAKRVHNATLILSEG
Q91W43	414	AMFAIYHGSQGLKHIAKRVHNATLILSEGLKRA
Q91W43	428	IAKRVHNATLILSEGLKRAGHQLQHDLFFDTLK
Q91W43	444	KRAGHQLQHDLFFDTLKVQCGCSVKEVLGRAAQ
Q91W43	452	HDLFFDTLKVQCGCSVKEVLGRAAQRQINFRLF
Q91W43	484	FDDGTLGISLDETVTEKDLDDLLWIFGCESSAE
Q91W43	519	AEGMGEERRGLLGSSFKRTSPFLTHQVFNSYHS
Q91W43	544	QVFNSYHSETNLVRYMKKLENKDISLVHSMIPL
Q91W43	545	VFNSYHSETNLVRYMKKLENKDISLVHSMIPLG
Q91W43	549	YHSETNLVRYMKKLENKDISLVHSMIPLGSCTM
Q91W43	566	DISLVHSMIPLGSCTMKLNSSSELAPITWREFA
Q91W43	605	PLDQAQGYQQLFQGLEKDLCEITGYDRVSFQPN
Q91W43	641	QGEYAGLATIRAYLDQKGERHRTVCLIPKSAHG
Q91W43	653	YLDQKGERHRTVCLIPKSAHGTNPASAHMAGMK
Q91W43	669	KSAHGTNPASAHMAGMKIQPVEVDRYGNIDVAH
Q91W43	687	QPVEVDRYGNIDVAHLKAMVDQHKENLAAIMIT
Q91W43	694	YGNIDVAHLKAMVDQHKENLAAIMITYPSTNGV
Q91W43	759	CRPGDFGSDVSHLNLHKTFCIPHGGGGPGMGPI
Q91W43	778	CIPHGGGGPGMGPIGVKKHLSPFLPSHPVISIK
Q91W43	779	IPHGGGGPGMGPIGVKKHLSPFLPSHPVISIKP
Q91W43	794	KKHLSPFLPSHPVISIKPTEGTWPVGTVSAAPW
Q91W43	824	APWGSSSILPISWAYIKMMGGKGLKEATEIAIL
Q91W43	829	SSILPISWAYIKMMGGKGLKEATEIAILNANYM
Q91W43	832	LPISWAYIKMMGGKGLKEATEIAILNANYMAKR
Q91W43	847	LKEATEIAILNANYMAKRLEKHYRVLFRGARGY
Q91W43	851	TEIAILNANYMAKRLEKHYRVLFRGARGYVAHE
Q91W43	876	ARGYVAHEFILDTRPFKKSANVEAVDVAKRLQD
Q91W43	888	TRPFKKSANVEAVDVAKRLQDYGFHAPTMSWPV
Q91W43	918	WPVAGTLMIEPTESEDKAELDRFCDAMISIRQE
Q91W43	951	IADIEEGRIDPRVNPLKMSPHSLTCVTSSCWDR
Q91W43	982	DRPYSREVAAFPLPFVKPENKFWPTIARIDDIY
Q91W43	986	SREVAAFPLPFVKPENKFWPTIARIDDIYGDQH
Q91W43	1021	CTCPPMEVYESPFSEQKRASSXXXXXXXXXXXX
Q9JLZ3	47	AWARGTAPRRGYSSEVKTEDELRVRHLEEENRG
Q9JLZ3	80	IVVLGINRAYGKNALSKNLLKMLSKAVDALKSD
Q9JLZ3	84	GINRAYGKNALSKNLLKMLSKAVDALKSDKKVR
Q9JLZ3	94	LSKNLLKMLSKAVDALKSDKKVRTIIIRSEVPG
Q9JLZ3	97	NLLKMLSKAVDALKSDKKVRTIIIRSEVPGIFC
Q9JLZ3	98	LLKMLSKAVDALKSDKKVRTIIIRSEVPGIFCA
Q9JLZ3	135	KERAKMHSSEVGPFVSKIRSVINDIANLPVPTI
Q9JLZ3	209	GGGTQRLPRAIGMSLAKELIFSARVLDGQEAKA
Q9JLZ3	224	AKELIFSARVLDGQEAKAVGLISHVLEQNQEGD
Q9JLZ3	245	ISHVLEQNQEGDAAYRKALDLAREFLPQGPVAM
Q9JLZ3	265	LAREFLPQGPVAMRVAKLAINQGMEVDLVTGLA
Q9JLZ3	294	TGLAIEEACYAQTISTKDRLEGLLAFKEKRPPR
Q9JLZ3	306	TISTKDRLEGLLAFKEKRPPRYKGEXXXXXXXX
Q9JLZ3	312	RLEGLLAFKEKRPPRYKGEXXXXXXXXXXXXXX
Q9D273	48	QGGEDGDRLQPSSTAAKIPKIYTKTGDKGFSST
Q9D273	51	EDGDRLQPSSTAAKIPKIYTKTGDKGFSSTFTG
Q9D273	55	RLQPSSTAAKIPKIYTKTGDKGFSSTFTGERRP
Q9D273	59	SSTAAKIPKIYTKTGDKGFSSTFTGERRPKDDQ
Q9D273	72	TGDKGFSSTFTGERRPKDDQVFEAVGTTDELSS
Q9D273	100	DELSSAIGFAMELVTEKGHMFAEELQKIQCMLQ
Q9D273	110	MELVTEKGHMFAEELQKIQCMLQDVGSALATPR
Q9D273	135	GSALATPRSSAREAHLKHTAFQEGPVLELERWI
Q9D273	153	TAFQEGPVLELERWIDKYSSQLPPLKAFILPSG
Q9D273	162	ELERWIDKYSSQLPPLKAFILPSGGKSSSALHF
Q9D273	171	SSQLPPLKAFILPSGGKSSSALHFCRAVCRRAE
Q9D273	205	RVVPLVQMGETDANVAKFLNRLSDYLFTVARYA
Q9D273	230	LFTVARYAAMKEGSQEKIYKKHDVXXXXXXXXX
Q9D273	233	VARYAAMKEGSQEKIYKKHDVXXXXXXXXXXXX
Q9D273	234	ARYAAMKEGSQEKIYKKHDVXXXXXXXXXXXXX
Q8R164	21	TVRPAAQRLRLLLSPLKSRICVPQAEPVATFGT
Q8R164	43	PQAEPVATFGTAVTSAKVAVNGVHLHYQRVGEG
Q8R164	74	EGEHAILLLPGMLGSGKTDFAPQLQSLNKKRFT
Q8R164	86	LGSGKTDFAPQLQSLNKKRFTLVAWDPRGYGYS
Q8R164	87	GSGKTDFAPQLQSLNKKRFTLVAWDPRGYGYSR
Q8R164	131	ERDAKDAVDLMKALQFKQVSLLGWSDGGITALI
Q8R164	151	LLGWSDGGITALIAAAKYPSYIRKMVIWGANAY
Q8R164	158	GITALIAAAKYPSYIRKMVIWGANAYVTEEDSR
Q8R164	184	VTEEDSRIYQGIRDVSKWSEKARKPLEALYGYD
Q8R164	188	DSRIYQGIRDVSKWSEKARKPLEALYGYDYLAK
Q8R164	204	KARKPLEALYGYDYLAKTCEDWVDGISQFKQLP
Q8R164	217	YLAKTCEDWVDGISQFKQLPEGNICRHLLPLVQ
Q8R164	243	HLLPLVQCPTLIVHGEKDPLVPRFHADFLLQHV
Q8R164	260	DPLVPRFHADFLLQHVKGSRLHLMPEGKHNLHL
Q8R164	271	LLQHVKGSRLHLMPEGKHNLHLRFADEFNRLVE
Q8BJ64	10	XXXXXXXMWQVLRGWRKGWQSPRGALAWAVQGQ
Q8BJ64	40	QGQPCPPCSRAVASVGKDEYTFVVVGAGSAGCV
Q8BJ64	77	LTEDPNHRVLLLEAGPKDLLMGSKRLQWKIHMP
Q8BJ64	84	RVLLLEAGPKDLLMGSKRLQWKIHMPAALVSNL
Q8BJ64	89	EAGPKDLLMGSKRLQWKIHMPAALVSNLCDDKY
Q8BJ64	104	WKIHMPAALVSNLCDDKYNWYYHTEPQPGMDSR
Q8BJ64	171	EGAEGWDYAHCLPYFRKAQRHELGANMYRGGDG
Q8BJ64	195	ANMYRGGDGPLHVSRGKTNHPLHQAFLQAARQA
Q8BJ64	238	FQQEGFGWMDMTVHQGKRWSTACAYLHPVLSRP
Q8BJ64	281	SRVLFEGTRAVGVEYIKDGQRHKAYVSREVILS
Q8BJ64	320	PQLLMLSGVGNADDLRKLDIPVVCHLPGVGQNL
Q8BJ64	359	YVQQACTQPITLHSAQKPLRKVCIGLEWLWSYT
Q8BJ64	363	ACTQPITLHSAQKPLRKVCIGLEWLWSYTGDGA
Q8BJ64	438	YQVHVGTMRATSVGWLKLRSANPRDHPVIHPNY
Q8BJ64	498	PFRGKELQPGSHVQSDKEIDAFVRAKADSAYHP
Q8BJ64	507	GSHVQSDKEIDAFVRAKADSAYHPSCTCKMGRS
Q8BJ64	519	FVRAKADSAYHPSCTCKMGRSSDPTAVVDAQTK
Q8BJ64	535	KMGRSSDPTAVVDAQTKVIGVENLRVVDASIMP
Q8BJ64	568	SVVSGNLNAPTVMIAEKAADIIKGHPALEDKNV
Q8BJ64	574	LNAPTVMIAEKAADIIKGHPALEDKNVPVYKPQ
Q8BJ64	582	AEKAADIIKGHPALEDKNVPVYKPQTLDTQRXX
Q8BJ64	588	IIKGHPALEDKNVPVYKPQTLDTQRXXXXXXXX
Q9D6Y7	27	LLSSANPVRRMGDSASKVISAEEALPGRTEPIP
Q9D6Y7	47	AEEALPGRTEPIPVTAKHHVSGNRTVEPFPEGT
Q9D6Y7	79	TQMAVFGMGCFWGAERKFWVLKGVYSTQVGFAG
Q9D6Y7	84	FGMGCFWGAERKFWVLKGVYSTQVGFAGGHTRN
Q9D6Y7	110	AGGHTRNPTYKEVCSEKTGHAEVVRVVYRPEHI
Q9D6Y7	133	VRVVYRPEHISFEELLKVFWENHDPTQGMRQGN
Q9D6Y7	174	AVYPTSAVQMEAALRSKEEYQKVLSKHNFGPIT
Q9D6Y7	179	SAVQMEAALRSKEEYQKVLSKHNFGPITTDIRE
Q9D6Y7	212	GQVFYYAEDYHQQYLSKNPDGYCGLGGTGVSCP
Q9D6Y7	232	GYCGLGGTGVSCPMAIKKXXXXXXXXXXXXXXX
Q9D6Y7	233	YCGLGGTGVSCPMAIKKXXXXXXXXXXXXXXXX
Q99K67	23	PRLARLRACLSRGLHHKPVMALRREDVNAWERR
Q99K67	45	RREDVNAWERRAPLAPKHIKGITKLGYKVLIQP
Q99K67	48	DVNAWERRAPLAPKHIKGITKLGYKVLIQPSNR
Q99K67	52	WERRAPLAPKHIKGITKLGYKVLIQPSNRRAIH
Q99K67	56	APLAPKHIKGITKLGYKVLIQPSNRRAIHDKEY
Q99K67	70	GYKVLIQPSNRRAIHDKEYVRAGGILQEDITEA
Q99K67	93	GILQEDITEACLILGVKRPPEEKLMSKKTYAFF
Q99K67	99	ITEACLILGVKRPPEEKLMSKKTYAFFSHTIKA
Q99K67	103	CLILGVKRPPEEKLMSKKTYAFFSHTIKAQEAN
Q99K67	104	LILGVKRPPEEKLMSKKTYAFFSHTIKAQEANM
Q99K67	114	EKLMSKKTYAFFSHTIKAQEANMNLLDEVLKQE
Q99K67	128	TIKAQEANMNLLDEVLKQEIRLIDYEKMVDHRG
Q99K67	212	QAVRDAGYEISLGLMPKSIGPLTFVFTGTGNVS
Q99K67	229	SIGPLTFVFTGTGNVSKGAQEVFNELPCEYVEP
Q99K67	253	ELPCEYVEPHELREVSKTGDLRKVYGTVLSRHH
Q99K67	259	VEPHELREVSKTGDLRKVYGTVLSRHHHLVRKT
Q99K67	333	PRLLTRQDAQSLLVPVKSSVVPVEGCPELPHKL
Q99K67	348	VKSSVVPVEGCPELPHKLVAICDISADTGGSID
Q99K67	458	PVVRDAVITSNGLLTDKYKYIQKLRESRERIQF
Q99K67	460	VRDAVITSNGLLTDKYKYIQKLRESRERIQFLS
Q99K67	464	VITSNGLLTDKYKYIQKLRESRERIQFLSMSTK
Q99K67	480	KLRESRERIQFLSMSTKKKVLVLGSGYVSGPVL
Q99K67	481	LRESRERIQFLSMSTKKKVLVLGSGYVSGPVLE
Q99K67	482	RESRERIQFLSMSTKKKVLVLGSGYVSGPVLEY
Q99K67	522	EITLGSDMTNQMQQLSKKYNINPVSLTVGKQEA
Q99K67	523	ITLGSDMTNQMQQLSKKYNINPVSLTVGKQEAK
Q99K67	539	KYNINPVSLTVGKQEAKLQSLVESQDLVISLLP
Q99K67	564	DLVISLLPYVLHPVVAKACIESRVNMVTASYIT
Q99K67	584	ESRVNMVTASYITPAMKELEKSVDDAGITVIGE
Q99K67	588	NMVTASYITPAMKELEKSVDDAGITVIGELGLD
Q99K67	620	DPGLDHMLAMETIDTAKELGATVESYVSYCGGL
Q99K67	649	CGGLPAPEHSDNPLRYKFSWSPVGVLMNIMQPA
Q99K67	672	GVLMNIMQPASYLLNGKVVNVTGGVSFLNSVTP
Q99K67	707	YFPGLNLEGYPNRDSIKYAEIYGISSAHTLLRG
Q99K67	728	YGISSAHTLLRGTLRYKGYSKALNGFVKLGLIN
Q99K67	732	SAHTLLRGTLRYKGYSKALNGFVKLGLINREAY
Q99K67	739	GTLRYKGYSKALNGFVKLGLINREAYPALRPEA
Q99K67	761	REAYPALRPEANPLTWKQLLCDLVGISRSSPCE
Q99K67	778	QLLCDLVGISRSSPCEKLKEVVFTKLGGDNTQL
Q99K67	786	ISRSSPCEKLKEVVFTKLGGDNTQLEAAEWLGL
Q99K67	820	GDEQVPQAESIVDAFSKHLVSKLSYGPEEKDMI
Q99K67	825	PQAESIVDAFSKHLVSKLSYGPEEKDMIVMRDS
Q99K67	833	AFSKHLVSKLSYGPEEKDMIVMRDSFGIRHPSG
Q99K67	854	MRDSFGIRHPSGHLENKTIDLVVYGDFNGFSAM
Q99K67	872	IDLVVYGDFNGFSAMAKTVGLPTAMAAKMLLDG
Q99K67	883	FSAMAKTVGLPTAMAAKMLLDGEIEAKGLMGPF
Q99K67	893	PTAMAAKMLLDGEIEAKGLMGPFTKEIYGPILE
Q99K67	901	LLDGEIEAKGLMGPFTKEIYGPILERIKAEGIV
Q99K67	912	MGPFTKEIYGPILERIKAEGIVFNTQSTIKLXX
Q99K67	925	ERIKAEGIVFNTQSTIKLXXXXXXXXXXXXXXX
Q9WVM8	15	XXMNYSRFLTATSLARKPSPIRTTADILSKAPK
Q9WVM8	31	KPSPIRTTADILSKAPKTLISLAPGSPNPSMFP
Q9WVM8	49	LISLAPGSPNPSMFPFKSAAFTVENGSTIRFED
Q9WVM8	88	LQYSPSYGIPELLSWLKQFQVKLHNPPTVNYPP
Q9WVM8	93	SYGIPELLSWLKQFQVKLHNPPTVNYPPNQGQM
Q9WVM8	123	GQMDLCITSGCQDGLCKAFEMLINPGDTILVNE
Q9WVM8	150	TILVNEPLFPGTLYAMKPLGCNIINVPSDEHGI
Q9WVM8	172	IINVPSDEHGIIPEGLKKILSQWKPEDSKDPTK
Q9WVM8	173	INVPSDEHGIIPEGLKKILSQWKPEDSKDPTKK
Q9WVM8	179	EHGIIPEGLKKILSQWKPEDSKDPTKKTPKFLY
Q9WVM8	184	PEGLKKILSQWKPEDSKDPTKKTPKFLYTVPNG
Q9WVM8	188	KKILSQWKPEDSKDPTKKTPKFLYTVPNGNNPT
Q9WVM8	189	KILSQWKPEDSKDPTKKTPKFLYTVPNGNNPTG
Q9WVM8	192	SQWKPEDSKDPTKKTPKFLYTVPNGNNPTGNSL
Q9WVM8	213	VPNGNNPTGNSLTGDRKKEIYELARKYDFLIIE
Q9WVM8	214	PNGNNPTGNSLTGDRKKEIYELARKYDFLIIED
Q9WVM8	222	NSLTGDRKKEIYELARKYDFLIIEDDPYYFLQF
Q9WVM8	240	DFLIIEDDPYYFLQFSKPWEPTFLSMDVDGRVI
Q9WVM8	278	SKTVSSGLRVGFMTGPKTLIQNIVLHTQVSSVH
Q9WVM8	327	GEEGFLAHIDRTIDFYKNQRDSILAAADKWLRG
Q9WVM8	339	IDFYKNQRDSILAAADKWLRGLAEWHVPKAGMF
Q9WVM8	351	AAADKWLRGLAEWHVPKAGMFLWIKVKGISDTK
Q9WVM8	359	GLAEWHVPKAGMFLWIKVKGISDTKQLIEEKAI
Q9WVM8	361	AEWHVPKAGMFLWIKVKGISDTKQLIEEKAIER
Q9WVM8	422	TPAQMDTAFQRLAQLIKESLXXXXXXXXXXXXX
Q8BTY1	3	XXXXXXXXXXXXXXMSKQLQARRLEGIDHNPWV
Q8BTY1	26	LEGIDHNPWVEFTRLSKEYDVVNLGQGFPDFSP
Q8BTY1	74	FMLNQYTSAFGYPPLTKILASFFGKLLGQEMDP
Q8BTY1	82	AFGYPPLTKILASFFGKLLGQEMDPLKNVLVTV
Q8BTY1	92	LASFFGKLLGQEMDPLKNVLVTVGAYGALFTAF
Q8BTY1	151	AGGRPVFVSLRLSPAPKGQLGSSNDWQLDPTEL
Q8BTY1	170	LGSSNDWQLDPTELASKFTPRTKILVLNTPNNP
Q8BTY1	176	WQLDPTELASKFTPRTKILVLNTPNNPLGKVFS
Q8BTY1	189	PRTKILVLNTPNNPLGKVFSKKELELVAALCQQ
Q8BTY1	193	ILVLNTPNNPLGKVFSKKELELVAALCQQHDVL
Q8BTY1	194	LVLNTPNNPLGKVFSKKELELVAALCQQHDVLC
Q8BTY1	247	SLPGMWERTLTIGSAGKSFSATGWKVGWVMGPD
Q8BTY1	255	TLTIGSAGKSFSATGWKVGWVMGPDNIMKHLRT
Q8BTY1	267	ATGWKVGWVMGPDNIMKHLRTVHQNSIFHCPTQ
Q8BTY1	330	GLNRDHMIQSLQSVGLKPLIPQGSYFLIADISD
Q8BTY1	348	LIPQGSYFLIADISDFKSSMPDLPGAMDEPYDT
Q8BTY1	368	PDLPGAMDEPYDTRFAKWMIKNKGLSAIPVSTF
Q8BTY1	372	GAMDEPYDTRFAKWMIKNKGLSAIPVSTFYSQP
Q8BTY1	374	MDEPYDTRFAKWMIKNKGLSAIPVSTFYSQPHH
Q8BTY1	391	GLSAIPVSTFYSQPHHKDFDHYIRFCFVKDKAT
Q8BTY1	403	QPHHKDFDHYIRFCFVKDKATLQAMDKRLCSWK
Q8BTY1	405	HHKDFDHYIRFCFVKDKATLQAMDKRLCSWKGE
Q8BTY1	419	KDKATLQAMDKRLCSWKGEPQAXXXXXXXXXXX
Q9CQE1	89	WTVEFGGRTNRVFHIWKYDNFAHRTAVRKALAK
Q9CQE1	101	FHIWKYDNFAHRTAVRKALAKDKEWQERFLIPN
Q9CQE1	123	KEWQERFLIPNLAFIDKQEVEITYLVPWCKIGT
Q9CQE1	136	FIDKQEVEITYLVPWCKIGTPPKEGVYELATFQ
Q9CQE1	142	VEITYLVPWCKIGTPPKEGVYELATFQMKPGGP
Q9CQE1	154	GTPPKEGVYELATFQMKPGGPALWGNAFKRAVN
Q9CQE1	247	ESQQNTFLIPTSFSPLKXXXXXXXXXXXXXXXX
Q91Z53	2	XXXXXXXXXXXXXXXMKPARLMKVFVTGPLPAE
Q91Z53	8	XXXXXXXXXMKPARLMKVFVTGPLPAEGRAALA
Q91Z53	43	ADCEVEQWNSDDPIPRKDLEQGVVGAHGLLCRL
Q91Z53	65	VVGAHGLLCRLSDRVDKKLLDAAGANLRVISTL
Q91Z53	94	ISTLSVGVDHLALDEIKKRGIRVGYTPGVLTDA
Q91Z53	95	STLSVGVDHLALDEIKKRGIRVGYTPGVLTDAT
Q91Z53	134	LLLTTCRRLPEAIEEVKNGGWSSWSPLWMCGYG
Q91Z53	173	GIVGLGRIGQAIARRLKPFGVQRFLYTGRQPRP
Q91Z53	228	IVVSCSLTPDTMGLCSKDFFQKMKNTAIFINIS
Q91Z53	233	SLTPDTMGLCSKDFFQKMKNTAIFINISRGDVV
Q91Z53	235	TPDTMGLCSKDFFQKMKNTAIFINISRGDVVNQ
Q91Z53	286	VTTPEPLPPSHPLLTLKNCVILPHIGSATYKTR
Q91Z53	300	TLKNCVILPHIGSATYKTRNTMSLLAANNLLAG
Q9DCM2	36	WLGFEVLCRYQHLWNIKLQLRPTLIAGIMKDSG
Q9DCM2	49	WNIKLQLRPTLIAGIMKDSGNQPPAMVPRKGQY
Q9DCM2	62	GIMKDSGNQPPAMVPRKGQYIFKEIPLLKQFFQ
Q9DCM2	74	MVPRKGQYIFKEIPLLKQFFQVPLNIPKDFFGE
Q9DCM2	85	EIPLLKQFFQVPLNIPKDFFGETVKKGSINAMR
Q9DCM2	94	QVPLNIPKDFFGETVKKGSINAMRFLTTVSMEQ
Q9DCM2	116	MRFLTTVSMEQPEMLEKVSREIWMRVWSRDEDI
Q9DCM2	144	RDEDITEYQSILAAAVKAGMSTAQAQHFLEKIS
Q9DCM2	158	AVKAGMSTAQAQHFLEKISTQQVKNKLIENTDA
Q9DCM2	177	TQQVKNKLIENTDAACKYGAFGLPTTVAHVDGK
Q9DCM2	193	KYGAFGLPTTVAHVDGKTYMLFGSDRLELLAYL
Q9DCM2	213	LFGSDRLELLAYLLGEKWMGPVPPTANARLXXX
Q9DB20	26	SRQVRSFSTSVVRPFAKLVRPPVQVYGIEGRYA
Q9DB20	51	YGIEGRYATALYSAASKEKKLDQVEKELLRVGQ
Q9DB20	53	IEGRYATALYSAASKEKKLDQVEKELLRVGQLL
Q9DB20	84	LLKDPKVSLAVLNPYIKRTVKVKSLNDITKREK
Q9DB20	88	PKVSLAVLNPYIKRTVKVKSLNDITKREKFSPL
Q9DB20	100	KRTVKVKSLNDITKREKFSPLTANLMNLLAENG
Q9DB20	158	TVTTASPLDDAVLSELKTVLKSFLSPNQILKLE
Q9DB20	172	ELKTVLKSFLSPNQILKLEIKTDPSIMGGMIVR
Q9DB20	176	VLKSFLSPNQILKLEIKTDPSIMGGMIVRIGEK
Q9DB20	192	KTDPSIMGGMIVRIGEKYVDMSAKSKIQKLSKA
Q9DB20	201	MIVRIGEKYVDMSAKSKIQKLSKAMREMLXXXX
Q9DB20	204	RIGEKYVDMSAKSKIQKLSKAMREMLXXXXXXX
Q9DB20	207	EKYVDMSAKSKIQKLSKAMREMLXXXXXXXXXX
P52760	7	XXXXXXXXXXMSSIIRKVISTTKAPAAIGPYSQ
P52760	56	DPSSGQLVPGGVVEEAKQALKNLGEILKAAGCD
P52760	78	LGEILKAAGCDFNNVVKTTVLLADMNDFGTVNE
P52760	97	VLLADMNDFGTVNEIYKTYFQGSLPARAAYQVA
P52760	134	GSRVEIEAIAVQGPFIKAXXXXXXXXXXXXXXX
P61922	16	XMAFLLITRRLACSSQKNLHLFIPGSRYISQAA
P61922	34	LHLFIPGSRYISQAAAKVDIEFDYDGPLMKTEV
P61922	47	AAAKVDIEFDYDGPLMKTEVPGPRSKELMKQLN
P61922	56	DYDGPLMKTEVPGPRSKELMKQLNTIQNAEAVH
P61922	60	PLMKTEVPGPRSKELMKQLNTIQNAEAVHFFCN
P61922	114	SQISSVPIGYNHPALAKLVQQPQNASTFINRPA
P61922	142	INRPALGILPPENFVDKLQESLMSVAPRGMSQL
P61922	173	QLITMACGSCSNENAFKTIFMWYRSKERGQRGF
P61922	182	CSNENAFKTIFMWYRSKERGQRGFSKEELETCM
P61922	191	IFMWYRSKERGQRGFSKEELETCMVNQSPGCPD
P61922	235	GRTMGCLATTHSKAIHKIDIPSFDWPIAPFPRL
P61922	252	IDIPSFDWPIAPFPRLKYPLEEFTTDNQQEEAR
P61922	279	QQEEARCLEEVEDLIVKYRKKKRTVAGIIVEPI
P61922	282	EARCLEEVEDLIVKYRKKKRTVAGIIVEPIQSE
P61922	283	ARCLEEVEDLIVKYRKKKRTVAGIIVEPIQSEG
P61922	284	RCLEEVEDLIVKYRKKKRTVAGIIVEPIQSEGG
P61922	311	IQSEGGDNHASDDFFRKLRDIARKHGCAFLVDE
P61922	318	NHASDDFFRKLRDIARKHGCAFLVDEVQTGGGC
P61922	337	CAFLVDEVQTGGGCTGKFWAHEHWGLDDPADVM
P61922	357	HEHWGLDDPADVMTFSKKMMTGGFFHKEEFRPS
P61922	358	EHWGLDDPADVMTFSKKMMTGGFFHKEEFRPSA
P61922	367	DVMTFSKKMMTGGFFHKEEFRPSAPYRIFNTWL
P61922	388	PSAPYRIFNTWLGDPSKNLLLAEVINIIKREDL
P61922	400	GDPSKNLLLAEVINIIKREDLLNNVARVGKTLL
P61922	413	NIIKREDLLNNVARVGKTLLTGLLDLQAQYPQF
P61922	452	RGTFCSFDTPDEAIRNKLILIARNKGVVLGGCG
P61922	460	TPDEAIRNKLILIARNKGVVLGGCGDKSIRFRP
P61922	470	ILIARNKGVVLGGCGDKSIRFRPTLVFRDHHAH
P61922	500	HAHLFLSIFSGILADFKXXXXXXXXXXXXXXXX
Q9DBT9	40	AGLREGQESPASPPEWKDRAETVIIGGGCVGVS
Q9DBT9	63	IIGGGCVGVSLAYHLAKAGMRDVVLMEKSELTA
Q9DBT9	74	AYHLAKAGMRDVVLMEKSELTAGSTWHAAGLTT
Q9DBT9	99	WHAAGLTTYFHPGINLKKIHYDSIKLYERLEEE
Q9DBT9	161	TRTNWHATEQYIIEPEKIHELFPLLNMNKILAG
Q9DBT9	173	IEPEKIHELFPLLNMNKILAGLYNPGDGHIDPY
Q9DBT9	201	HIDPYSLTMALAAGARKYGALLKYPAPVTSLKP
Q9DBT9	207	LTMALAAGARKYGALLKYPAPVTSLKPRPDGTW
Q9DBT9	250	ANRIVNAAGFWAREVGKMIGLDHPLIPVQHQYV
Q9DBT9	275	IPVQHQYVVTSTIPEVKALKRELPVLRDLEGSY
Q9DBT9	278	QHQYVVTSTIPEVKALKRELPVLRDLEGSYYLR
Q9DBT9	310	RQERDGLLFGPYESQEKMKLQASWVTHGVPPGF
Q9DBT9	312	ERDGLLFGPYESQEKMKLQASWVTHGVPPGFGK
Q9DBT9	328	KLQASWVTHGVPPGFGKELFESDLDRISDHLEA
Q9DBT9	353	RISDHLEAAMEMIPVLKKADIINVVNGPITYSP
Q9DBT9	354	ISDHLEAAMEMIPVLKKADIINVVNGPITYSPD
Q9DBT9	402	VATGFGYGIIHAGGVGKFLSDWILHGEPPFDLI
Q9DBT9	427	GEPPFDLIELDPNRYGKWTTTQYTEAKARESYG
Q9DBT9	437	DPNRYGKWTTTQYTEAKARESYGFNNIVGYPKE
Q9DBT9	452	AKARESYGFNNIVGYPKEERFAGRPTQRVSGLY
Q9DBT9	472	FAGRPTQRVSGLYKTLKSKCSMGFHAGWEQPHW
Q9DBT9	474	GRPTQRVSGLYKTLKSKCSMGFHAGWEQPHWFY
Q9DBT9	491	CSMGFHAGWEQPHWFYKPGQDTQYRPSFRRTNW
Q9DBT9	516	PSFRRTNWFEPVGSEYKQVMQRVGVIDLSPFGK
Q9DBT9	532	KQVMQRVGVIDLSPFGKFNIKGRDSTQLLDHLF
Q9DBT9	536	QRVGVIDLSPFGKFNIKGRDSTQLLDHLFANVI
Q9DBT9	554	RDSTQLLDHLFANVIPKVGFTNISHMLTPRGRV
Q9DBT9	636	FGVLGVAGPYARRVLQKLTSEDLSDDAFKFLQT
Q9DBT9	648	RVLQKLTSEDLSDDAFKFLQTKSFNISDIPVTA
Q9DBT9	653	LTSEDLSDDAFKFLQTKSFNISDIPVTAIRISY
Q9DBT9	715	GIGDFGTYALNALRLEKAFRAWGSEMNCDTNPL
Q9DBT9	740	MNCDTNPLEAGLEYFVKLNKPADFIGKQALKQI
Q9DBT9	743	DTNPLEAGLEYFVKLNKPADFIGKQALKQIKTE
Q9DBT9	750	GLEYFVKLNKPADFIGKQALKQIKTEGLKRRLV
Q9DBT9	754	FVKLNKPADFIGKQALKQIKTEGLKRRLVCLTV
Q9DBT9	757	LNKPADFIGKQALKQIKTEGLKRRLVCLTVATD
Q9DBT9	762	DFIGKQALKQIKTEGLKRRLVCLTVATDDVDPE
Q9DBT9	786	VATDDVDPEGNESIWYKGKVVGNTTSGSYSYSI
Q9DBT9	804	KVVGNTTSGSYSYSIQKSLAFAYVPVQLSEVGQ
Q9DBT9	829	VQLSEVGQQVEVELLGKNYPATIIQEPLVLTEP
Q9DBT9	852	IQEPLVLTEPARARLQKDGKKTNLEKGPSRTTK
Q9DBT9	855	PLVLTEPARARLQKDGKKTNLEKGPSRTTKLXX
Q9DBT9	856	LVLTEPARARLQKDGKKTNLEKGPSRTTKLXXX
Q9DBT9	868	KDGKKTNLEKGPSRTTKLXXXXXXXXXXXXXXX
P36552	93	LAAAAFGHVQRAEMVPKSSGARSPSPGRREEDG
P36552	138	SPVTELRELRRRPEDMKTKMELMIMETQAQVCR
P36552	140	VTELRELRRRPEDMKTKMELMIMETQAQVCRAL
P36552	173	AQVDGVADFTVDRWERKEGGGGITCVLQDGRVF
P36552	191	GGGGITCVLQDGRVFEKAGVSISVVHGNLSEEA
P36552	216	HGNLSEEAANQMRGRGKTLKTKDSKLPFTAMGV
P36552	219	LSEEAANQMRGRGKTLKTKDSKLPFTAMGVSSV
P36552	221	EEAANQMRGRGKTLKTKDSKLPFTAMGVSSVIH
P36552	224	ANQMRGRGKTLKTKDSKLPFTAMGVSSVIHPKN
P36552	239	SKLPFTAMGVSSVIHPKNPYAPTMHFNYRYFEV
P36552	290	PTYLNQEDAVHFHRTLKEACDQHGPDIYPKFKK
P36552	303	RTLKEACDQHGPDIYPKFKKWCDDYFFIVHRGE
P36552	305	LKEACDQHGPDIYPKFKKWCDDYFFIVHRGERR
P36552	306	KEACDQHGPDIYPKFKKWCDDYFFIVHRGERRG
P36552	336	RRGIGGIFFDDLDSPSKEEAFRFVKTCAEAVVP
P36552	344	FDDLDSPSKEEAFRFVKTCAEAVVPSYVPIVKK
P36552	359	VKTCAEAVVPSYVPIVKKHCDDSYTPRDKLWQQ
P36552	360	KTCAEAVVPSYVPIVKKHCDDSYTPRDKLWQQL
P36552	371	VPIVKKHCDDSYTPRDKLWQQLRRGRYVEFNLL
P36552	427	PLTARWEYMHSPPENSKEAEILEVLRHPKDWVH
P36552	439	PENSKEAEILEVLRHPKDWVHXXXXXXXXXXXX
Q9D1I5	6	XXXXXXXXXXXMRRVVKAAALAAGATGLFSRVQ
Q9D1I5	46	SFSTPQSQFQESSPVWKLGRLNHVAVAVPDLEK
Q9D1I5	62	KLGRLNHVAVAVPDLEKASSFYRDVLGAQVSEV
Q9D1I5	97	LPEHGVSVVFVNLGNTKMELLHPLGSDSPITGF
Q9D1I5	116	LLHPLGSDSPITGFLQKNKAGGMHHVCIEVDNI
Q9D1I5	118	HPLGSDSPITGFLQKNKAGGMHHVCIEVDNISA
Q9D1I5	140	HVCIEVDNISAAVMDLKKKKIRSLSDEAKIGAH
Q9D1I5	141	VCIEVDNISAAVMDLKKKKIRSLSDEAKIGAHG
Q9D1I5	142	CIEVDNISAAVMDLKKKKIRSLSDEAKIGAHGK
Q9D1I5	143	IEVDNISAAVMDLKKKKIRSLSDEAKIGAHGKP
Q9D1I5	158	KKIRSLSDEAKIGAHGKPVIFLHPKDCGGVLVE
Q9D1I5	166	EAKIGAHGKPVIFLHPKDCGGVLVELEQAXXXX
Q99JY0	17	MTTILTSTFRNLSTTSKWALRSSIRPLSCSSQL
Q99JY0	42	PLSCSSQLHSAPAVQTKSKKTLAKPNMKNIVVV
Q99JY0	44	SCSSQLHSAPAVQTKSKKTLAKPNMKNIVVVEG
Q99JY0	45	CSSQLHSAPAVQTKSKKTLAKPNMKNIVVVEGV
Q99JY0	49	LHSAPAVQTKSKKTLAKPNMKNIVVVEGVRIPF
Q99JY0	53	PAVQTKSKKTLAKPNMKNIVVVEGVRIPFLLSG
Q99JY0	96	LARAALSGLLHRTNIPKDVVDYIIFGTVIQEVK
Q99JY0	112	KDVVDYIIFGTVIQEVKTSNVAREAALGAGFSD
Q99JY0	129	TSNVAREAALGAGFSDKTPAHTVTMACISSNQA
Q99JY0	182	VELMSDVPIRHSRNMRKMMLDLNKAKTLGQRLS
Q99JY0	202	DLNKAKTLGQRLSLLSKFRLNFLSPELPAVAEF
Q99JY0	254	SRMEQDEYALRSHSLAKKAQDEGHLSDIVPFKV
Q99JY0	255	RMEQDEYALRSHSLAKKAQDEGHLSDIVPFKVP
Q99JY0	269	AKKAQDEGHLSDIVPFKVPGKDTVTKDNGIRPS
Q99JY0	292	VTKDNGIRPSSLEQMAKLKPAFIKPYGTVTAAN
Q99JY0	294	KDNGIRPSSLEQMAKLKPAFIKPYGTVTAANSS
Q99JY0	299	RPSSLEQMAKLKPAFIKPYGTVTAANSSFLTDG
Q99JY0	335	MLIMSEDRALAMGYKPKAYLRDFIYVSQDPKDQ
Q99JY0	349	KPKAYLRDFIYVSQDPKDQLLLGPTYATPKVLE
Q99JY0	366	DQLLLGPTYATPKVLEKAGLTMNDIDAFEFHEA
Q99JY0	392	AFEFHEAFSGQILANFKAMDSDWFAQNYMGRKT
Q99JY0	407	FKAMDSDWFAQNYMGRKTKVGSPPLEKFNIWGG
Q99JY0	409	AMDSDWFAQNYMGRKTKVGSPPLEKFNIWGGSL
Q99JY0	417	QNYMGRKTKVGSPPLEKFNIWGGSLSLGHPFGA
Q99JY0	448	GATGCRLVMAAANRLRKDGGQYALVAACAAGGQ
Q99JY0	475	CAAGGQGHAMIVEAYPKXXXXXXXXXXXXXXXX
Q9D0S9	42	AQVRGNAGVSDGSEVAKAQKAAPGGASPTIFSR
Q9D0S9	95	RDVAPQAPVHFLVIPRKPIPRISQAEEDDQQLL
Q9D0S9	119	AEEDDQQLLGHLLLVAKKIAQAQGLKDGYRLVV
Q9D0S9	120	EEDDQQLLGHLLLVAKKIAQAQGLKDGYRLVVN
Q9D0S9	139	QAQGLKDGYRLVVNDGKMGAQSVYHLHIHVLGG
P63038	28	RPVSRALAPHLTRAYAKDVKFGADARALMLQGV
P63038	31	SRALAPHLTRAYAKDVKFGADARALMLQGVDLL
P63038	58	QGVDLLADAVAVTMGPKGRTVIIEQSWGSPKVT
P63038	75	GRTVIIEQSWGSPKVTKDGVTVAKSIDLKDKYK
P63038	82	QSWGSPKVTKDGVTVAKSIDLKDKYKNIGAKLV
P63038	87	PKVTKDGVTVAKSIDLKDKYKNIGAKLVQDVAN
P63038	89	VTKDGVTVAKSIDLKDKYKNIGAKLVQDVANNT
P63038	91	KDGVTVAKSIDLKDKYKNIGAKLVQDVANNTNE
P63038	96	VAKSIDLKDKYKNIGAKLVQDVANNTNEEAGDG
P63038	125	AGDGTTTATVLARSIAKEGFEKISKGANPVEIR
P63038	130	TTATVLARSIAKEGFEKISKGANPVEIRRGVML
P63038	133	TVLARSIAKEGFEKISKGANPVEIRRGVMLAVD
P63038	156	IRRGVMLAVDAVIAELKKQSKPVTTPEEIAQVA
P63038	157	RRGVMLAVDAVIAELKKQSKPVTTPEEIAQVAT
P63038	160	VMLAVDAVIAELKKQSKPVTTPEEIAQVATISA
P63038	180	TPEEIAQVATISANGDKDIGNIISDAMKKVGRK
P63038	192	ANGDKDIGNIISDAMKKVGRKGVITVKDGKTLN
P63038	196	KDIGNIISDAMKKVGRKGVITVKDGKTLNDELE
P63038	205	AMKKVGRKGVITVKDGKTLNDELEIIEGMKFDR
P63038	218	KDGKTLNDELEIIEGMKFDRGYISPYFINTSKG
P63038	233	MKFDRGYISPYFINTSKGQKCEFQDAYVLLSEK
P63038	236	DRGYISPYFINTSKGQKCEFQDAYVLLSEKKIS
P63038	249	KGQKCEFQDAYVLLSEKKISSVQSIVPALEIAN
P63038	269	SVQSIVPALEIANAHRKPLVIIAEDVDGEALST
P63038	292	EDVDGEALSTLVLNRLKVGLQVVAVKAPGFGDN
P63038	310	GLQVVAVKAPGFGDNRKNQLKDMAIATGGAVFG
P63038	314	VAVKAPGFGDNRKNQLKDMAIATGGAVFGEEGL
P63038	344	EGLNLNLEDVQAHDLGKVGEVIVTKDDAMLLKG
P63038	361	VGEVIVTKDDAMLLKGKGDKAHIEKRIQEITEQ
P63038	364	VIVTKDDAMLLKGKGDKAHIEKRIQEITEQLDI
P63038	369	DDAMLLKGKGDKAHIEKRIQEITEQLDITTSEY
P63038	387	IQEITEQLDITTSEYEKEKLNERLAKLSDGVAV
P63038	389	EITEQLDITTSEYEKEKLNERLAKLSDGVAVLK
P63038	396	ITTSEYEKEKLNERLAKLSDGVAVLKVGGTSDV
P63038	405	KLNERLAKLSDGVAVLKVGGTSDVEVNEKKDRV
P63038	417	VAVLKVGGTSDVEVNEKKDRVTDALNATRAAVE
P63038	418	AVLKVGGTSDVEVNEKKDRVTDALNATRAAVEE
P63038	455	GGGCALLRCIPALDSLKPANEDQKIGIEIIKRA
P63038	462	RCIPALDSLKPANEDQKIGIEIIKRALKIPAMT
P63038	469	SLKPANEDQKIGIEIIKRALKIPAMTIAKNAGV
P63038	473	ANEDQKIGIEIIKRALKIPAMTIAKNAGVEGSL
P63038	481	IEIIKRALKIPAMTIAKNAGVEGSLIVEKILQS
P63038	493	MTIAKNAGVEGSLIVEKILQSSSEVGYDAMLGD
P63038	516	EVGYDAMLGDFVNMVEKGIIDPTKVVRTALLDA
P63038	523	LGDFVNMVEKGIIDPTKVVRTALLDAAGVASLL
P63038	551	VASLLTTAEAVVTEIPKEEKDPGMGAMGGMGGG
P63038	554	LLTTAEAVVTEIPKEEKDPGMGAMGGMGGGMGG
Q8QZT1	33	RGLLQEVRCLERSYASKPTLNEVVIVSAIRTPI
Q8QZT1	63	TPIGSFLGSLASQPATKLGTAAIQGAIEKAGIP
Q8QZT1	84	AIQGAIEKAGIPKEEVKEVYMGNVIQGGEGQAP
Q8QZT1	121	TLGAGLPISTPCTTVNKVCASGMKAIMMASQSL
Q8QZT1	128	ISTPCTTVNKVCASGMKAIMMASQSLMCGHQDV
Q8QZT1	200	VYNKIHMGNCAENTAKKMNISRQEQDTYALSSY
Q8QZT1	227	YALSSYTRSKEAWDAGKFASEITPITISVKGKP
Q8QZT1	242	GKFASEITPITISVKGKPDVVVKEDEEYKRVDF
Q8QZT1	248	ITPITISVKGKPDVVVKEDEEYKRVDFSKVPKL
Q8QZT1	254	SVKGKPDVVVKEDEEYKRVDFSKVPKLKTVFQK
Q8QZT1	263	VKEDEEYKRVDFSKVPKLKTVFQKENGTITAAN
Q8QZT1	265	EDEEYKRVDFSKVPKLKTVFQKENGTITAANAS
Q8QZT1	270	KRVDFSKVPKLKTVFQKENGTITAANASTLNDG
Q8QZT1	332	AVDPIDFPLAPAYAVPKVLKYAGLKKEDIAMWE
Q8QZT1	340	LAPAYAVPKVLKYAGLKKEDIAMWEVNEAFSVV
Q8QZT1	341	APAYAVPKVLKYAGLKKEDIAMWEVNEAFSVVV
Q8QZT1	362	MWEVNEAFSVVVLANIKMLEIDPQKVNIHGGAV
Q8QZT1	370	SVVVLANIKMLEIDPQKVNIHGGAVSLGHPIGM
Q8QZT1	400	IGMSGARIVVHMAHALKPGEFGLASICNGGGGA
Q8QZT1	423	ASICNGGGGASALLIEKLXXXXXXXXXXXXXXX
Q99LB7	47	EARPTTEKSVPYQRTLKEEAQGASVVPQGPSQP
Q99LB7	88	VIGGGSLGCQTLYHLAKLGVGGAVLLERERLTS
Q99LB7	167	NGGLFIASNQQRLNEYKRLMSLGKAYGIESHVL
Q99LB7	174	SNQQRLNEYKRLMSLGKAYGIESHVLSPAETKS
Q99LB7	189	GKAYGIESHVLSPAETKSLYPLMNVDDLYGTLY
Q99LB7	278	SIQTPCVVNCAGVWASKVGRMAGVKVPLVAMHH
Q99LB7	286	NCAGVWASKVGRMAGVKVPLVAMHHAYVVTERI
Q99LB7	345	VGGYEANPIFWEEVSDKFAFGLFDLDWDVFTQH
Q99LB7	374	FTQHIEGAINRVPVLEKTGIKSTVCGPESFTPD
Q99LB7	378	IEGAINRVPVLEKTGIKSTVCGPESFTPDHKPL
Q99LB7	392	GIKSTVCGPESFTPDHKPLMGEAPELRGFFLGC
Q99LB7	436	GCGQELAHWIVHGRPEKDMYSYDIRRFHHSLTD
Q99LB7	467	TDHTRWIRERSHESYAKNYSVVFPHDEPLAGRN
Q99LB7	535	QVLDYDYYGAYGNQAHKDYTYSRLLGDEYTFDF
Q99LB7	560	GDEYTFDFPPHHHMIQKECLACRGAAAVFNMSY
Q99LB7	579	LACRGAAAVFNMSYFGKFYLLGVDARKAADWLF
Q99LB7	589	NMSYFGKFYLLGVDARKAADWLFSADVNRPPGS
Q99LB7	776	GLVNAGYRAIDSLSIEKGYRHWHADLRPDDSPL
Q99LB7	801	LRPDDSPLEAGLAFTCKLKTSVPFLGREALEKQ
Q99LB7	803	PDDSPLEAGLAFTCKLKTSVPFLGREALEKQRA
Q99LB7	816	CKLKTSVPFLGREALEKQRATGLRRRLICLTVE
Q99LB7	864	QVVGHVRRADFGFTVNKTIAYGYIRDPSGGPVS
Q99LB7	905	YALERMGVTYAAQVHLKSPFDPDNKRVKGIYXX
Q99LB7	916	AQVHLKSPFDPDNKRVKGIYXXXXXXXXXXXXX
Q9D172	92	QIFAPDVPQMHVIDHTKGEPSERESRNVLAESA
Q9D172	114	RESRNVLAESARIARGKITSLAQLNAANHDAAI
Q9D172	139	AANHDAAIFPGGFGAAKNLSTFAVDGKDCKVNK
Q9D172	152	GAAKNLSTFAVDGKDCKVNKEVERVLKEFHGAK
Q9D172	155	KNLSTFAVDGKDCKVNKEVERVLKEFHGAKKPI
Q9D172	162	VDGKDCKVNKEVERVLKEFHGAKKPIGLCCIAP
Q9D172	168	KVNKEVERVLKEFHGAKKPIGLCCIAPVLAAKV
Q9D172	169	VNKEVERVLKEFHGAKKPIGLCCIAPVLAAKVI
Q9D172	183	AKKPIGLCCIAPVLAAKVIKGVEVTVGHEQEEG
Q9D172	212	QEEGGKWPYAGTAEAIKALGAKHCVKGVTEAHV
Q9D172	233	KHCVKGVTEAHVDQKNKVVTTPAFMCETALHHI
Q9D172	258	CETALHHIHDGIGAMVKNVLELTGKXXXXXXXX
Q9D172	266	HDGIGAMVKNVLELTGKXXXXXXXXXXXXXXXX
Q8K2B3	28	RGRRLALTGAWPGTLQKQTCGFHFSVGENKKAS
Q8K2B3	41	TLQKQTCGFHFSVGENKKASAKVSDAISTQYPV
Q8K2B3	42	LQKQTCGFHFSVGENKKASAKVSDAISTQYPVV
Q8K2B3	46	TCGFHFSVGENKKASAKVSDAISTQYPVVDHEF
Q8K2B3	92	AAFGLSEAGFNTACLTKLFPTRSHTVAAQGGIN
Q8K2B3	128	GNMEEDNWRWHFYDTVKGSDWLGDQDAIHYMTE
Q8K2B3	167	VELENYGMPFSRTEDGKIYQRAFGGQSLKFGKG
Q8K2B3	361	RSMTLEIREGRGCGPEKDHVYLQLHHLPPEQLA
Q8K2B3	397	PGISETAMIFAGVDVTKEPIPVLPTVHYNMGGI
Q8K2B3	418	VLPTVHYNMGGIPTNYKGQVLKHVNGQDQIVPG
Q8K2B3	423	HYNMGGIPTNYKGQVLKHVNGQDQIVPGLYACG
Q8K2B3	517	FADGSIRTSELRLNMQKSMQNHAAVFRVGSVLQ
Q8K2B3	538	HAAVFRVGSVLQEGCEKISQLYGDLKHLKTFDR
Q8K2B3	586	NLMLCALQTIYGAEARKESRGAHAREDYKVRVD
Q8K2B3	598	AEARKESRGAHAREDYKVRVDEYDYSKPIQGQQ
Q8K2B3	624	KPIQGQQKKPFGEHWRKHTLSYVDIKTGKVTLE
Q8K2B3	633	PFGEHWRKHTLSYVDIKTGKVTLEYRPVIDKTL
Q8K2B3	647	DIKTGKVTLEYRPVIDKTLNEADCATVPPAIRS
Q99LP6	32	LALSFRPSPRLLCTATKQKNNGQNLDEDLGHCE
Q99LP6	34	LSFRPSPRLLCTATKQKNNGQNLDEDLGHCEPK
Q99LP6	50	KNNGQNLDEDLGHCEPKTDPPSADKTLLEEKAK
Q99LP6	58	EDLGHCEPKTDPPSADKTLLEEKAKLEEQLRET
Q99LP6	64	EPKTDPPSADKTLLEEKAKLEEQLRETMEKYKR
Q99LP6	66	KTDPPSADKTLLEEKAKLEEQLRETMEKYKRAL
Q99LP6	77	LEEKAKLEEQLRETMEKYKRALADTENLRQRSQ
Q99LP6	79	EKAKLEEQLRETMEKYKRALADTENLRQRSQKL
Q99LP6	100	DTENLRQRSQKLVEEAKLYGIQGFCKDLLEVAD
Q99LP6	109	QKLVEEAKLYGIQGFCKDLLEVADILEKATQSV
Q99LP6	120	IQGFCKDLLEVADILEKATQSVPKEEISNNNPH
Q99LP6	127	LLEVADILEKATQSVPKEEISNNNPHLKSLYEG
Q99LP6	138	TQSVPKEEISNNNPHLKSLYEGLVMTEVQIQKV
Q99LP6	153	LKSLYEGLVMTEVQIQKVFTKHGLLRLDPIGAK
Q99LP6	157	YEGLVMTEVQIQKVFTKHGLLRLDPIGAKFDPY
Q99LP6	169	KVFTKHGLLRLDPIGAKFDPYEHEALFHTPVEG
Q99LP6	186	FDPYEHEALFHTPVEGKEPGTVALVSKVGYKLH
Q99LP6	196	HTPVEGKEPGTVALVSKVGYKLHGRTLRPALVG
Q99LP6	200	EGKEPGTVALVSKVGYKLHGRTLRPALVGVVKD
Q99LP6	215	YKLHGRTLRPALVGVVKDAXXXXXXXXXXXXXX
Q9D819	22	SEERAAPFTLEYRVFLKNEKGQYISPFHDVPIY
Q9D819	25	RAAPFTLEYRVFLKNEKGQYISPFHDVPIYADK
Q9D819	41	KGQYISPFHDVPIYADKDVFHMVVEVPRWSNAK
Q9D819	57	KDVFHMVVEVPRWSNAKMEIATKDPLNPIKQDV
Q9D819	63	VVEVPRWSNAKMEIATKDPLNPIKQDVKKGKLR
Q9D819	70	SNAKMEIATKDPLNPIKQDVKKGKLRYVANLFP
Q9D819	74	MEIATKDPLNPIKQDVKKGKLRYVANLFPYKGY
Q9D819	75	EIATKDPLNPIKQDVKKGKLRYVANLFPYKGYI
Q9D819	77	ATKDPLNPIKQDVKKGKLRYVANLFPYKGYIWN
Q9D819	88	DVKKGKLRYVANLFPYKGYIWNYGAIPQTWEDP
Q9D819	109	NYGAIPQTWEDPGHSDKHTGCCGDNDPIDVCEI
Q9D819	128	GCCGDNDPIDVCEIGSKVCARGEIIRVKVLGIL
Q9D819	139	CEIGSKVCARGEIIRVKVLGILAMIDEGETDWK
Q9D819	155	KVLGILAMIDEGETDWKVIAINVDDPDAANYKD
Q9D819	170	WKVIAINVDDPDAANYKDISDVERLKPGYLEAT
Q9D819	179	DPDAANYKDISDVERLKPGYLEATVDWFRRYKV
Q9D819	194	LKPGYLEATVDWFRRYKVPDGKPENEFAFNAEF
Q9D819	199	LEATVDWFRRYKVPDGKPENEFAFNAEFKNKDF
Q9D819	211	VPDGKPENEFAFNAEFKNKDFAVDIIKSTHDYW
Q9D819	213	DGKPENEFAFNAEFKNKDFAVDIIKSTHDYWKA
Q9D819	221	AFNAEFKNKDFAVDIIKSTHDYWKALVTKKTDG
Q9D819	233	VDIIKSTHDYWKALVTKKTDGKGISCMNTTVSE
Q9D819	234	DIIKSTHDYWKALVTKKTDGKGISCMNTTVSES
Q9D819	238	STHDYWKALVTKKTDGKGISCMNTTVSESPFKC
Q9D819	253	GKGISCMNTTVSESPFKCDPDAAKAIVDALPPP
Q9D819	260	NTTVSESPFKCDPDAAKAIVDALPPPCESACSL
Q9D819	282	LPPPCESACSLPTDVDKWFHQQKNXXXXXXXXX
Q9D819	288	SACSLPTDVDKWFHQQKNXXXXXXXXXXXXXXX
Q8BWF0	74	LPAPATFPVYDPASGAKLGTVADCGVPEARAAV
Q8BWF0	101	EARAAVRAAYDAFNSWKGVSVKERSLLLRKWYD
Q8BWF0	106	VRAAYDAFNSWKGVSVKERSLLLRKWYDLMIQN
Q8BWF0	114	NSWKGVSVKERSLLLRKWYDLMIQNKDDLAKII
Q8BWF0	123	ERSLLLRKWYDLMIQNKDDLAKIITAESGKPLK
Q8BWF0	128	LRKWYDLMIQNKDDLAKIITAESGKPLKEAQGE
Q8BWF0	136	IQNKDDLAKIITAESGKPLKEAQGEILYSALFL
Q8BWF0	139	KDDLAKIITAESGKPLKEAQGEILYSALFLEWF
Q8BWF0	174	EARRIYGDIIYTSAKDKRGLVLKQPVGVAAIIT
Q8BWF0	180	GDIIYTSAKDKRGLVLKQPVGVAAIITPWNFPS
Q8BWF0	202	AAIITPWNFPSAMITRKVGAALAAGCTVVVKPA
Q8BWF0	216	TRKVGAALAAGCTVVVKPAEDTPYSALALAQLA
Q8BWF0	251	AGIPAGVYNVIPCSRNKAKEVGEVLCTDPLVSK
Q8BWF0	267	KAKEVGEVLCTDPLVSKISFTGSTATGKILLHH
Q8BWF0	278	DPLVSKISFTGSTATGKILLHHAANSVKRVSME
Q8BWF0	289	STATGKILLHHAANSVKRVSMELGGLAPFIVFD
Q8BWF0	320	FDSANVDQAVAGAMASKFRNAGQTCVCSNRFLV
Q8BWF0	347	SNRFLVQRGIHDSFVTKFAEAMKKSLRVGNGFE
Q8BWF0	353	QRGIHDSFVTKFAEAMKKSLRVGNGFEEGTTQG
Q8BWF0	354	RGIHDSFVTKFAEAMKKSLRVGNGFEEGTTQGP
Q8BWF0	375	GNGFEEGTTQGPLINEKAVEKVEKQVNDAVAKG
Q8BWF0	379	EEGTTQGPLINEKAVEKVEKQVNDAVAKGATVV
Q8BWF0	390	EKAVEKVEKQVNDAVAKGATVVTGGKRHQSGGN
Q8BWF0	399	QVNDAVAKGATVVTGGKRHQSGGNFFEPTLLSN
Q8BWF0	436	MLCITEETFGPLAPVIKFDKEEEAVAIANAAEV
Q8BWF0	439	ITEETFGPLAPVIKFDKEEEAVAIANAAEVGLA
Q8BWF0	496	VNEGLISSVECPFGGVKQSGLGREGSKYGIDEY
Q8BWF0	506	CPFGGVKQSGLGREGSKYGIDEYLEVKYVCYGG
Q8BWF0	516	LGREGSKYGIDEYLEVKYVCYGGLXXXXXXXXX
Q9QXF8	46	VWQLYIGDTRSRTAEYKAWLLGLLRQHGCHRVL
Q9QXF8	90	MLVEEGFSVMSVDASDKMLKYALKERWNRRKEP
Q9QXF8	93	EEGFSVMSVDASDKMLKYALKERWNRRKEPSFD
Q9QXF8	97	SVMSVDASDKMLKYALKERWNRRKEPSFDNWVI
Q9QXF8	104	SDKMLKYALKERWNRRKEPSFDNWVIEEANWLT
Q9QXF8	123	SFDNWVIEEANWLTLDKDVLSGDGFDAVICLGN
Q9QXF8	148	DAVICLGNSFAHLPDCKGDQSEHRLALKNIASM
Q9QXF8	159	HLPDCKGDQSEHRLALKNIASMVRPGGLLVIDH
Q9QXF8	213	SDLTKDITTSVLTVNNKAHMVTLDYTVQVPGTG
Q9QXF8	238	TVQVPGTGRDGSPGFSKFRLSYYPHCLASFTEL
Q9QXF8	272	RAAFGGRCQHSVLGDFKPYKPGQAYVPCYFIHV
Q9QXF8	275	FGGRCQHSVLGDFKPYKPGQAYVPCYFIHVLKK
Q9QXF8	290	YKPGQAYVPCYFIHVLKKTDXXXXXXXXXXXXX
Q9QXF8	291	KPGQAYVPCYFIHVLKKTDXXXXXXXXXXXXXX
Q9CZU6	14	XXXMALLTAATRLLGAKNSSCLVLAARHASASS
Q9CZU6	34	CLVLAARHASASSTNLKDVLSNLIPKEQARIKT
Q9CZU6	49	LKDVLSNLIPKEQARIKTFKQQHGKTVVGQITV
Q9CZU6	57	IPKEQARIKTFKQQHGKTVVGQITVDMMYGGMR
Q9CZU6	76	VGQITVDMMYGGMRGMKGLVYETSVLDPDEGIR
Q9CZU6	103	PDEGIRFRGYSIPECQKMLPKAKGGEEPLPEGL
Q9CZU6	107	IRFRGYSIPECQKMLPKAKGGEEPLPEGLFWLL
Q9CZU6	109	FRGYSIPECQKMLPKAKGGEEPLPEGLFWLLVT
Q9CZU6	143	QMPTEEQVSWLSREWAKRAALPSHVVTMLDNFP
Q9CZU6	193	SESNFARAYAEGMNRAKYWELIYEDCMDLIAKL
Q9CZU6	208	AKYWELIYEDCMDLIAKLPCVAAKIYRNLYREG
Q9CZU6	215	YEDCMDLIAKLPCVAAKIYRNLYREGSSIGAID
Q9CZU6	317	HGLANQEVLVWLTQLQKEVGKDVSDEKLRDYIW
Q9CZU6	352	LNSGRVVPGYGHAVLRKTDPRYSCQREFALKHL
Q9CZU6	366	LRKTDPRYSCQREFALKHLPKDPMFKLVAQLYK
Q9CZU6	370	DPRYSCQREFALKHLPKDPMFKLVAQLYKIVPN
Q9CZU6	375	CQREFALKHLPKDPMFKLVAQLYKIVPNILLEQ
Q9CZU6	382	KHLPKDPMFKLVAQLYKIVPNILLEQGKAKNPW
Q9CZU6	393	VAQLYKIVPNILLEQGKAKNPWPNVDAHSGVLL
Q9CZU6	395	QLYKIVPNILLEQGKAKNPWPNVDAHSGVLLQY
Q9CZU6	459	GFPLERPKSMSTDGLMKFVDSKXXXXXXXXXXX
Q9CZU6	464	RPKSMSTDGLMKFVDSKXXXXXXXXXXXXXXXX
Q99KI0	13	XXXXMAPYSLLVTRLQKALGVRQYHVASVLCQR
Q99KI0	31	LGVRQYHVASVLCQRAKVAMSHFEPSEYIRYDL
Q99KI0	57	EYIRYDLLEKNINIVRKRLNRPLTLSEKIVYGH
Q99KI0	68	INIVRKRLNRPLTLSEKIVYGHLDDPANQEIER
Q99KI0	86	VYGHLDDPANQEIERGKTYLRLRPDRVAMQDAT
Q99KI0	117	ATAQMAMLQFISSGLPKVAVPSTIHCDHLIEAQ
Q99KI0	144	HLIEAQVGGEKDLRRAKDINQEVYNFLATAGAK
Q99KI0	160	KDINQEVYNFLATAGAKYGVGFWRPGSGIIHQI
Q99KI0	225	GGADAVDVMAGIPWELKCPKVIGVKLTGSLSGW
Q99KI0	228	DAVDVMAGIPWELKCPKVIGVKLTGSLSGWTSP
Q99KI0	233	MAGIPWELKCPKVIGVKLTGSLSGWTSPKDVIL
Q99KI0	245	VIGVKLTGSLSGWTSPKDVILKVAGILTVKGGT
Q99KI0	250	LTGSLSGWTSPKDVILKVAGILTVKGGTGAIVE
Q99KI0	258	TSPKDVILKVAGILTVKGGTGAIVEYHGPGVDS
Q99KI0	304	AEIGATTSVFPYNHRMKKYLSKTGRTDIANLAE
Q99KI0	305	EIGATTSVFPYNHRMKKYLSKTGRTDIANLAEE
Q99KI0	309	TTSVFPYNHRMKKYLSKTGRTDIANLAEEFKDH
Q99KI0	323	LSKTGRTDIANLAEEFKDHLVPDPGCQYDQVIE
Q99KI0	346	PGCQYDQVIEINLNELKPHINGPFTPDLAHPVA
Q99KI0	370	TPDLAHPVADVGTVAEKEGWPLDIRVGLIGSCT
Q99KI0	401	CTNSSYEDMGRSAAVAKQALAHGLKCKSQFTIT
Q99KI0	409	MGRSAAVAKQALAHGLKCKSQFTITPGSEQIRA
Q99KI0	411	RSAAVAKQALAHGLKCKSQFTITPGSEQIRATI
Q99KI0	458	IVLANACGPCIGQWDRKDIKKGEKNTIVTSYNR
Q99KI0	461	ANACGPCIGQWDRKDIKKGEKNTIVTSYNRNFT
Q99KI0	462	NACGPCIGQWDRKDIKKGEKNTIVTSYNRNFTG
Q99KI0	465	GPCIGQWDRKDIKKGEKNTIVTSYNRNFTGRND
Q99KI0	506	VTSPEIVTALAIAGTLKFNPETDFLTGKDGKKF
Q99KI0	520	TLKFNPETDFLTGKDGKKFKLEAPDADELPRSD
Q99KI0	521	LKFNPETDFLTGKDGKKFKLEAPDADELPRSDF
Q99KI0	573	DVSPTSQRLQLLEPFDKWDGKDLEDLQILIKVK
Q99KI0	577	TSQRLQLLEPFDKWDGKDLEDLQILIKVKGKCT
Q99KI0	587	FDKWDGKDLEDLQILIKVKGKCTTDHISAAGPW
Q99KI0	589	KWDGKDLEDLQILIKVKGKCTTDHISAAGPWLK
Q99KI0	605	KGKCTTDHISAAGPWLKFRGHLDNISNNLLIGA
Q99KI0	628	NISNNLLIGAINIENGKANSVRNAVTQEFGPVP
Q99KI0	651	AVTQEFGPVPDTARYYKKHGIRWVVIGDENYGE
Q99KI0	652	VTQEFGPVPDTARYYKKHGIRWVVIGDENYGEG
Q99KI0	689	HAALEPRHLGGRAIITKSFARIHETNLKKQGLL
Q99KI0	700	RAIITKSFARIHETNLKKQGLLPLTFADPSDYN
Q99KI0	701	AIITKSFARIHETNLKKQGLLPLTFADPSDYNK
Q99KI0	717	KQGLLPLTFADPSDYNKIHPVDKLTIQGLKDFA
Q99KI0	723	LTFADPSDYNKIHPVDKLTIQGLKDFAPGKPLK
Q99KI0	730	DYNKIHPVDKLTIQGLKDFAPGKPLKCVIKHPN
Q99KI0	736	PVDKLTIQGLKDFAPGKPLKCVIKHPNGTQETI
Q99KI0	739	KLTIQGLKDFAPGKPLKCVIKHPNGTQETILLN
Q99KI0	743	QGLKDFAPGKPLKCVIKHPNGTQETILLNHTFN
Q99KI0	776	ETQIEWFRAGSALNRMKELQQXXXXXXXXXXXX
P54869	15	XXMQRLLAPARRVLQVKRAMQETSLTPAHLLSA
P54869	46	SAAQQRFSTIPPAPLAKTDTWPKDVGILALEVY
P54869	52	FSTIPPAPLAKTDTWPKDVGILALEVYFPAQYV
P54869	75	LEVYFPAQYVDQTDLEKFNNVEAGKYTVGLGQT
P54869	137	WDAVGRLEVGTETIIDKSKAVKTVLMELFQDSG
P54869	139	AVGRLEVGTETIIDKSKAVKTVLMELFQDSGNT
P54869	142	RLEVGTETIIDKSKAVKTVLMELFQDSGNTDIE
P54869	221	ARPTGGAGAVAMLIGPKAPLVLEQGLRGTHMEN
P54869	243	EQGLRGTHMENAYDFYKPNLASEYPLVDGKLSI
P54869	256	DFYKPNLASEYPLVDGKLSIQCYLRALDRCYAA
P54869	275	IQCYLRALDRCYAAYRKKIQNQWKQAGNNQPFT
P54869	276	QCYLRALDRCYAAYRKKIQNQWKQAGNNQPFTL
P54869	282	LDRCYAAYRKKIQNQWKQAGNNQPFTLDDVQYM
P54869	306	FTLDDVQYMIFHTPFCKMVQKSLARLMFNDFLS
P54869	342	DKQNNLYKGLEAFRGLKLEETYTNKDVDKALLK
P54869	367	DVDKALLKASLDMFNQKTKASLYLSTNNGNMYT
P54869	369	DKALLKASLDMFNQKTKASLYLSTNNGNMYTSS
P54869	427	SYGSGLAASFFSFRVSKDASPGSPLEKLVSSVS
P54869	437	FSFRVSKDASPGSPLEKLVSSVSDLPKRLDSRR
P54869	473	PEEFTEIMNQREQFYHKVNFSPPGDTSNLFPGT
P54869	502	FPGTWYLERVDEMHRRKYARCPVXXXXXXXXXX
Q99MZ7	5	XXXXXXXXXXXXMGSWKTGQSYLAAGLLKNQVA
Q99MZ7	17	MGSWKTGQSYLAAGLLKNQVAVVTGGGTGIGKA
Q99MZ7	51	SRELLHLGCNVVIASRKLDRLTAAVDELRASLP
Q99MZ7	100	EEEVSNLVKSTLAKYGKINFLVNNGGGQFMAPV
Q99MZ7	122	NNGGGQFMAPVEDITAKGWHAVIETNLTGTFYM
Q99MZ7	140	WHAVIETNLTGTFYMCKEVYNSWMREHGGSIVN
Q99MZ7	183	TAAHTGAAREGVYNLTKSMALAWASSGVRINCV
Q99MZ7	231	EMGQTLFEMAFDSIPAKRLGVPEEISPLVCFLL
Q99MZ7	291	PDHDNWPVGAGDLSIVKRIKESFKKKAKLXXXX
Q99MZ7	294	DNWPVGAGDLSIVKRIKESFKKKAKLXXXXXXX
Q99MZ7	298	VGAGDLSIVKRIKESFKKKAKLXXXXXXXXXXX
Q99MZ7	299	GAGDLSIVKRIKESFKKKAKLXXXXXXXXXXXX
Q99MZ7	300	AGDLSIVKRIKESFKKKAKLXXXXXXXXXXXXX
Q99MZ7	302	DLSIVKRIKESFKKKAKLXXXXXXXXXXXXXXX
Q8BH95	40	LRRFASGANFQYIITEKKGKNSSVGLIQLNRPK
[truncated: 2,371 more rows]
